# Supplementary material for: Diversity and Activity of Sulfate-Reducing Prokaryotes in Kamchatka Hot Springs
Source: Microorganisms. 2021 Oct 1;9(10):2072. doi: 10.3390/microorganisms9102072 (PMC8539903; doi:10.3390/microorganisms9102072)
Supplement: Supplementary file 1 [file microorganisms-09-02072-s001.zip]

Archive with 2 entries (2 files):
- Supplementary file 1 (Frolov et al).xlsx
- Supplementary material (Frolov et al).pdf
