# Supplementary material for: Diversity and Activity of Sulfate-Reducing Prokaryotes in Kamchatka Hot Springs
Source: Microorganisms. 2021 Oct 1;9(10):2072. doi: 10.3390/microorganisms9102072 (PMC8539903; doi:10.3390/microorganisms9102072)
Supplement: Supplementary file 1 [file microorganisms-09-02072-s001.zip › Supplementary file 1 (Frolov et al).xlsx]

## Sheet: feature-table
# Constructed from biom file
#OTU ID	HS01repl2	HS08repl1	HS08repl11	HS08repl2	HS08repl21	HS17repl2	HS23repl1	HS23repl2	HS24repl1	HS24repl2	HS27repl1	HS27repl2	HS28repl1	HS28repl2	HS42repl1	HS42repl2	HS43repl1	HS43repl11	HS43repl2	HS49repl1	HS49repl2	HS50repl1	HS50repl2	HS58repl1	HS58repl2	HS60repl1	HS60repl11	HS60repl2	HS60repl21	HS62repl1	HS62repl2	HS63repl1	HS63repl2	HS66repl1	HS66repl2
f6693682c92603a24270bcbaa5cac438	0.0	0.0	0.0	0.0	0.0	0.0	0.0	0.0	0.0	0.0	0.0	0.0	0.0	0.0	0.0	0.0	0.0	0.0	0.0	9104.0	8861.0	5087.0	3532.0	0.0	0.0	0.0	157.0	0.0	154.0	0.0	0.0	6789.0	5226.0	0.0	0.0
6b49283d43fb31a6f73bc3e118779645	0.0	0.0	0.0	0.0	0.0	0.0	0.0	0.0	0.0	0.0	0.0	0.0	0.0	0.0	440.0	260.0	15.0	0.0	0.0	0.0	0.0	0.0	0.0	0.0	0.0	6358.0	10247.0	7008.0	9848.0	249.0	171.0	0.0	0.0	0.0	0.0
8fe6136b600c8dcd29df637eb3e9fb3f	0.0	0.0	0.0	0.0	0.0	0.0	0.0	0.0	0.0	0.0	0.0	0.0	0.0	0.0	0.0	0.0	0.0	0.0	0.0	6431.0	5970.0	1292.0	919.0	0.0	0.0	1585.0	2067.0	1784.0	1962.0	56.0	0.0	2750.0	2005.0	0.0	0.0
7f3ebbceb7392d30dd23d981323d75c1	0.0	0.0	13.0	0.0	0.0	0.0	0.0	0.0	3686.0	4958.0	0.0	0.0	0.0	0.0	0.0	0.0	0.0	0.0	0.0	0.0	12.0	2625.0	1689.0	0.0	0.0	881.0	2462.0	1106.0	2349.0	6.0	0.0	3434.0	2493.0	62.0	105.0
b04826fab007aefe23bcf6ef684ba8ae	0.0	0.0	0.0	0.0	0.0	0.0	0.0	0.0	0.0	0.0	0.0	0.0	0.0	0.0	0.0	0.0	0.0	0.0	0.0	0.0	0.0	1623.0	1189.0	0.0	0.0	2221.0	3823.0	2528.0	3717.0	0.0	0.0	311.0	218.0	0.0	0.0
9c80d92fe00b72c486e72b66ca72f7bc	0.0	0.0	0.0	0.0	0.0	0.0	0.0	0.0	0.0	0.0	0.0	0.0	0.0	0.0	0.0	0.0	0.0	0.0	0.0	0.0	0.0	356.0	248.0	0.0	0.0	1715.0	2963.0	1873.0	2807.0	21.0	0.0	120.0	86.0	0.0	0.0
40f10f6a4aa2b91f67a29d82c5f36ed6	0.0	0.0	0.0	0.0	0.0	0.0	0.0	0.0	0.0	0.0	0.0	0.0	0.0	0.0	3927.0	2438.0	0.0	0.0	0.0	0.0	0.0	362.0	260.0	0.0	0.0	0.0	0.0	0.0	0.0	1070.0	868.0	0.0	0.0	0.0	0.0
3f337d5dbc6ac6a50d6af7e5ae921b1e	0.0	0.0	0.0	0.0	0.0	0.0	0.0	0.0	0.0	0.0	0.0	0.0	0.0	0.0	1382.0	828.0	0.0	0.0	0.0	1232.0	1208.0	0.0	0.0	0.0	0.0	616.0	701.0	670.0	677.0	427.0	377.0	100.0	91.0	0.0	0.0
72e8349d9974c69957323a711a53791f	9.0	0.0	0.0	0.0	0.0	0.0	0.0	0.0	0.0	0.0	0.0	0.0	0.0	0.0	2845.0	1777.0	0.0	0.0	0.0	0.0	0.0	0.0	0.0	0.0	0.0	84.0	113.0	82.0	95.0	1671.0	1293.0	0.0	0.0	0.0	18.0
4af2b11602a1b9336845222de33e083a	0.0	0.0	0.0	0.0	0.0	0.0	0.0	0.0	0.0	0.0	0.0	0.0	0.0	0.0	0.0	0.0	0.0	0.0	0.0	1009.0	975.0	2478.0	1709.0	0.0	0.0	0.0	0.0	0.0	0.0	0.0	0.0	0.0	0.0	0.0	0.0
6a2def4352b041717f6f189fd3d61f5c	0.0	0.0	0.0	0.0	0.0	0.0	0.0	0.0	0.0	0.0	0.0	0.0	0.0	0.0	3244.0	1839.0	0.0	0.0	0.0	0.0	0.0	0.0	0.0	0.0	0.0	0.0	0.0	0.0	0.0	0.0	0.0	0.0	0.0	0.0	0.0
b94e51cdd45038028790d94839fc83df	0.0	0.0	3.0	0.0	0.0	0.0	0.0	0.0	39.0	48.0	0.0	0.0	0.0	0.0	0.0	0.0	0.0	0.0	0.0	111.0	99.0	2321.0	1670.0	0.0	0.0	0.0	210.0	0.0	179.0	0.0	0.0	0.0	0.0	0.0	0.0
1bef378c37d126b2abd4745e7af8cf45	0.0	0.0	0.0	0.0	0.0	0.0	0.0	0.0	0.0	0.0	0.0	0.0	0.0	0.0	0.0	0.0	0.0	0.0	0.0	0.0	0.0	0.0	0.0	0.0	0.0	570.0	1187.0	656.0	1209.0	0.0	0.0	0.0	0.0	0.0	0.0
4af69ff4f1ed1f71fd6c21c837dac042	0.0	0.0	0.0	0.0	0.0	0.0	0.0	0.0	0.0	0.0	0.0	0.0	0.0	0.0	0.0	0.0	0.0	0.0	0.0	557.0	482.0	1107.0	799.0	0.0	0.0	0.0	0.0	0.0	0.0	0.0	0.0	0.0	0.0	0.0	0.0
84d3eef05eaf61df3126a3610453ef93	0.0	0.0	0.0	0.0	0.0	0.0	0.0	0.0	0.0	0.0	0.0	0.0	0.0	0.0	0.0	0.0	0.0	0.0	0.0	0.0	0.0	0.0	0.0	0.0	0.0	527.0	857.0	591.0	840.0	0.0	0.0	0.0	0.0	0.0	0.0
84f76f31ad5a944e569a8cdf8c53c4f9	0.0	0.0	0.0	0.0	0.0	0.0	0.0	0.0	31.0	24.0	0.0	0.0	0.0	0.0	0.0	0.0	0.0	0.0	3.0	1004.0	887.0	0.0	0.0	0.0	0.0	0.0	0.0	8.0	0.0	0.0	0.0	125.0	109.0	0.0	0.0
31b9240368b47ce05c9fef2bd6e678d6	0.0	0.0	0.0	0.0	0.0	0.0	0.0	0.0	802.0	961.0	0.0	0.0	0.0	0.0	0.0	0.0	0.0	0.0	0.0	0.0	0.0	0.0	0.0	0.0	0.0	0.0	0.0	0.0	0.0	0.0	0.0	0.0	0.0	144.0	182.0
b011a886230c64d36559be3ed4b37030	0.0	0.0	0.0	0.0	0.0	0.0	0.0	0.0	0.0	0.0	0.0	0.0	0.0	0.0	0.0	0.0	0.0	0.0	0.0	0.0	0.0	1073.0	802.0	0.0	0.0	0.0	0.0	0.0	0.0	0.0	0.0	0.0	0.0	0.0	0.0
66ddcb5f9ddb0c5f7ab93d7837a99d95	0.0	0.0	0.0	0.0	0.0	0.0	0.0	0.0	0.0	0.0	0.0	0.0	0.0	0.0	0.0	0.0	0.0	0.0	0.0	13.0	11.0	0.0	0.0	0.0	0.0	227.0	256.0	259.0	268.0	0.0	0.0	422.0	289.0	0.0	0.0
4866dda405c7c65d98b4e66367a25e62	0.0	0.0	0.0	0.0	0.0	0.0	0.0	0.0	324.0	316.0	0.0	0.0	0.0	0.0	0.0	0.0	0.0	0.0	0.0	6.0	9.0	619.0	420.0	0.0	0.0	0.0	9.0	0.0	0.0	0.0	0.0	0.0	0.0	0.0	0.0
54d654fb7ead18cb5f0cbd7270964e98	0.0	0.0	0.0	0.0	0.0	0.0	0.0	0.0	0.0	0.0	0.0	0.0	0.0	0.0	0.0	0.0	0.0	0.0	0.0	107.0	100.0	110.0	62.0	0.0	0.0	0.0	18.0	0.0	14.0	0.0	0.0	687.0	592.0	0.0	0.0
05770f3aa16541cafb21e80783208b75	0.0	0.0	0.0	0.0	0.0	0.0	0.0	0.0	0.0	0.0	0.0	0.0	0.0	0.0	105.0	58.0	0.0	0.0	0.0	0.0	0.0	0.0	0.0	0.0	0.0	0.0	0.0	0.0	0.0	860.0	662.0	0.0	0.0	0.0	0.0
97acd99924297d4520059625451385ff	0.0	0.0	0.0	0.0	0.0	0.0	0.0	0.0	0.0	0.0	0.0	0.0	0.0	0.0	1042.0	634.0	0.0	0.0	0.0	0.0	0.0	0.0	0.0	0.0	0.0	0.0	0.0	0.0	0.0	0.0	0.0	0.0	0.0	0.0	0.0
c12eb958ed24efe98dd0ea83cbf875e6	0.0	0.0	0.0	0.0	0.0	0.0	0.0	0.0	728.0	775.0	0.0	0.0	0.0	0.0	0.0	0.0	0.0	0.0	0.0	0.0	0.0	0.0	0.0	0.0	0.0	0.0	0.0	0.0	0.0	0.0	0.0	0.0	0.0	0.0	0.0
4fdf1bb4e7df7dca6d51e7eca869d4cf	0.0	0.0	0.0	0.0	0.0	0.0	0.0	0.0	0.0	0.0	0.0	0.0	0.0	0.0	0.0	0.0	0.0	0.0	0.0	0.0	0.0	0.0	0.0	0.0	0.0	0.0	0.0	0.0	0.0	0.0	0.0	810.0	682.0	0.0	0.0
a00543d2291df52019c1b954fd9ef90a	0.0	0.0	0.0	0.0	0.0	0.0	0.0	0.0	0.0	0.0	0.0	0.0	0.0	0.0	0.0	0.0	0.0	0.0	0.0	0.0	0.0	0.0	0.0	0.0	0.0	0.0	0.0	0.0	0.0	827.0	643.0	0.0	0.0	0.0	0.0
5ac349bcae32262c9d7249a64c755dd3	0.0	0.0	0.0	0.0	0.0	0.0	0.0	0.0	0.0	0.0	0.0	0.0	0.0	0.0	0.0	0.0	0.0	0.0	0.0	0.0	8.0	424.0	292.0	0.0	0.0	41.0	63.0	43.0	69.0	0.0	0.0	221.0	187.0	0.0	0.0
01db7ecb15624e9ad0b6f738a26cfbd4	0.0	0.0	0.0	0.0	0.0	0.0	0.0	0.0	0.0	0.0	0.0	0.0	0.0	0.0	769.0	459.0	0.0	0.0	0.0	0.0	0.0	0.0	0.0	0.0	0.0	0.0	0.0	0.0	0.0	0.0	0.0	0.0	0.0	0.0	0.0
99084287d50c9a081d88b26633f9bc79	0.0	0.0	0.0	0.0	0.0	0.0	0.0	0.0	0.0	0.0	0.0	0.0	0.0	0.0	0.0	0.0	0.0	0.0	0.0	0.0	0.0	4.0	1.0	0.0	0.0	197.0	382.0	211.0	377.0	0.0	0.0	0.0	0.0	0.0	0.0
0ed7793a722b3d8b43d5351f6428937b	0.0	0.0	0.0	0.0	0.0	0.0	0.0	0.0	402.0	457.0	0.0	0.0	0.0	0.0	0.0	0.0	0.0	0.0	0.0	0.0	0.0	0.0	0.0	0.0	0.0	0.0	0.0	0.0	0.0	0.0	0.0	0.0	0.0	66.0	92.0
052867e57f9a0fcd93eddf8778c9998f	0.0	0.0	0.0	0.0	0.0	0.0	0.0	0.0	446.0	512.0	0.0	0.0	0.0	0.0	0.0	0.0	0.0	0.0	0.0	0.0	0.0	0.0	0.0	0.0	0.0	0.0	0.0	0.0	0.0	0.0	0.0	0.0	0.0	0.0	0.0
cf6a7aeb160c9e3ba77ec5e717a48144	0.0	0.0	0.0	0.0	0.0	0.0	0.0	0.0	0.0	0.0	0.0	0.0	0.0	0.0	0.0	0.0	0.0	0.0	0.0	0.0	0.0	556.0	391.0	0.0	0.0	0.0	0.0	0.0	0.0	0.0	0.0	0.0	0.0	0.0	0.0
e54151471c108c7fc07ca0d2fa8c33f3	0.0	0.0	0.0	0.0	0.0	0.0	0.0	0.0	422.0	463.0	0.0	0.0	0.0	0.0	0.0	0.0	0.0	0.0	0.0	0.0	0.0	0.0	0.0	0.0	0.0	0.0	0.0	0.0	0.0	0.0	0.0	0.0	0.0	0.0	0.0
c5e567e83dfd4cce117caa6edec80ea5	0.0	0.0	0.0	0.0	0.0	0.0	0.0	0.0	0.0	0.0	0.0	0.0	0.0	0.0	0.0	0.0	0.0	0.0	0.0	0.0	0.0	0.0	0.0	0.0	0.0	0.0	0.0	0.0	0.0	0.0	0.0	484.0	367.0	0.0	0.0
ff31fd392eddfeaccf7a5f1d4505e2a3	0.0	0.0	0.0	0.0	0.0	0.0	0.0	0.0	306.0	426.0	0.0	0.0	0.0	0.0	0.0	0.0	0.0	0.0	0.0	0.0	0.0	22.0	22.0	0.0	0.0	0.0	0.0	0.0	0.0	0.0	0.0	22.0	17.0	0.0	0.0
2fc02a3b65e5e432968895ddbd9bfd73	0.0	0.0	0.0	0.0	0.0	0.0	0.0	0.0	0.0	0.0	0.0	0.0	0.0	0.0	529.0	271.0	0.0	0.0	0.0	0.0	0.0	0.0	0.0	0.0	0.0	0.0	0.0	0.0	0.0	0.0	0.0	0.0	0.0	0.0	0.0
c6f418d9e34faf0828e7079f49799943	0.0	0.0	0.0	0.0	0.0	0.0	0.0	0.0	349.0	447.0	0.0	0.0	0.0	0.0	0.0	0.0	0.0	0.0	0.0	0.0	0.0	0.0	0.0	0.0	0.0	0.0	0.0	0.0	0.0	0.0	0.0	0.0	0.0	0.0	0.0
a1646c7b9a9069cae8d70cde5cee1336	0.0	0.0	0.0	0.0	0.0	0.0	0.0	0.0	326.0	436.0	0.0	0.0	0.0	0.0	0.0	0.0	0.0	0.0	0.0	0.0	0.0	0.0	0.0	0.0	0.0	0.0	0.0	0.0	0.0	0.0	0.0	0.0	0.0	0.0	0.0
2e9e2370e138382c9daf182dcf17134e	0.0	0.0	0.0	0.0	0.0	0.0	0.0	0.0	0.0	0.0	0.0	0.0	0.0	0.0	0.0	0.0	0.0	0.0	0.0	0.0	0.0	112.0	77.0	0.0	0.0	117.0	154.0	138.0	138.0	0.0	0.0	0.0	0.0	0.0	0.0
898bb170945ee1c6ceeab2a978cb9803	0.0	0.0	0.0	0.0	0.0	0.0	0.0	0.0	0.0	0.0	0.0	0.0	0.0	0.0	0.0	0.0	0.0	0.0	0.0	0.0	0.0	134.0	83.0	0.0	0.0	71.0	147.0	89.0	135.0	0.0	0.0	0.0	0.0	0.0	0.0
52277fcab5cade911988acf2df84c061	0.0	0.0	0.0	0.0	0.0	0.0	0.0	0.0	355.0	299.0	0.0	0.0	0.0	0.0	0.0	0.0	0.0	0.0	0.0	0.0	0.0	0.0	0.0	0.0	0.0	0.0	0.0	0.0	0.0	0.0	0.0	0.0	0.0	0.0	0.0
017e8e5b72d902bf364942d276986453	0.0	0.0	0.0	0.0	0.0	0.0	0.0	0.0	50.0	48.0	0.0	0.0	0.0	0.0	0.0	0.0	0.0	0.0	0.0	0.0	0.0	0.0	0.0	0.0	0.0	0.0	0.0	0.0	0.0	0.0	0.0	0.0	0.0	228.0	323.0
0ec3a81e60ef4a911e771a195ff451fd	0.0	0.0	0.0	0.0	0.0	0.0	0.0	0.0	0.0	0.0	0.0	0.0	0.0	0.0	0.0	0.0	0.0	0.0	0.0	0.0	0.0	38.0	33.0	0.0	0.0	123.0	116.0	152.0	98.0	12.0	0.0	0.0	0.0	0.0	0.0
978798bf4cd144955a3cc3814e1083a9	0.0	0.0	0.0	0.0	0.0	0.0	0.0	0.0	0.0	0.0	0.0	0.0	0.0	0.0	0.0	0.0	0.0	0.0	0.0	44.0	49.0	229.0	121.0	0.0	0.0	0.0	0.0	0.0	0.0	0.0	0.0	53.0	38.0	0.0	0.0
dc360b1fc26fbf6fe058b7037b5ca262	0.0	0.0	0.0	0.0	0.0	0.0	0.0	0.0	0.0	0.0	0.0	0.0	0.0	0.0	0.0	0.0	0.0	0.0	0.0	0.0	0.0	0.0	0.0	0.0	0.0	0.0	0.0	0.0	0.0	0.0	0.0	287.0	205.0	0.0	0.0
f4f021a95d8ea390c22ec3c1b823e933	0.0	0.0	0.0	0.0	0.0	0.0	0.0	0.0	0.0	0.0	0.0	0.0	0.0	0.0	0.0	0.0	0.0	0.0	0.0	0.0	0.0	0.0	0.0	0.0	0.0	0.0	0.0	0.0	0.0	243.0	217.0	0.0	0.0	0.0	0.0
4a6a9a4c660ca4ee6b1cbfa1b46c3719	0.0	0.0	0.0	0.0	0.0	0.0	0.0	0.0	0.0	0.0	0.0	0.0	0.0	0.0	0.0	0.0	0.0	0.0	0.0	0.0	0.0	0.0	0.0	0.0	0.0	92.0	133.0	92.0	120.0	0.0	0.0	0.0	0.0	0.0	0.0
2195d699820c08fec0be7903b956f7ee	0.0	0.0	0.0	0.0	0.0	0.0	0.0	0.0	54.0	68.0	0.0	0.0	0.0	0.0	0.0	0.0	0.0	0.0	0.0	0.0	0.0	47.0	22.0	0.0	0.0	19.0	27.0	17.0	45.0	0.0	0.0	63.0	37.0	0.0	0.0
07464faf30de2aaf962d1f73926e9628	0.0	0.0	0.0	0.0	0.0	0.0	0.0	0.0	128.0	250.0	0.0	0.0	0.0	0.0	0.0	0.0	0.0	0.0	0.0	0.0	0.0	0.0	0.0	0.0	0.0	0.0	0.0	0.0	0.0	0.0	0.0	0.0	10.0	0.0	0.0
c1ecddfd78dc1b4f4bb5de01d8d31b85	0.0	0.0	0.0	0.0	0.0	0.0	0.0	0.0	0.0	0.0	0.0	0.0	0.0	0.0	195.0	125.0	0.0	0.0	0.0	0.0	0.0	0.0	0.0	0.0	0.0	0.0	0.0	0.0	0.0	56.0	0.0	0.0	0.0	0.0	0.0
89083931ce7017719ab9682d7b9df26e	0.0	0.0	0.0	0.0	0.0	0.0	0.0	0.0	118.0	244.0	0.0	0.0	0.0	0.0	0.0	0.0	0.0	0.0	0.0	0.0	0.0	0.0	0.0	0.0	0.0	0.0	0.0	0.0	0.0	0.0	0.0	0.0	0.0	0.0	0.0
7109e0d935f2ca1846787f3c02c05a8e	0.0	0.0	0.0	0.0	0.0	0.0	0.0	0.0	176.0	184.0	0.0	0.0	0.0	0.0	0.0	0.0	0.0	0.0	0.0	0.0	0.0	0.0	0.0	0.0	0.0	0.0	0.0	0.0	0.0	0.0	0.0	0.0	0.0	0.0	0.0
f001a1621b17f68c233d61bbaa405eb9	0.0	0.0	0.0	0.0	0.0	0.0	0.0	0.0	0.0	0.0	0.0	0.0	0.0	0.0	0.0	0.0	0.0	0.0	0.0	167.0	133.0	33.0	0.0	0.0	0.0	0.0	0.0	0.0	0.0	0.0	0.0	0.0	0.0	0.0	0.0
2bd88dc11c775be0a05c8861e60982e9	0.0	0.0	0.0	0.0	0.0	0.0	0.0	0.0	0.0	0.0	0.0	0.0	0.0	0.0	0.0	0.0	0.0	0.0	0.0	0.0	0.0	0.0	0.0	0.0	0.0	0.0	156.0	0.0	152.0	0.0	0.0	0.0	0.0	0.0	0.0
ec2c2644945e1e66f4bb90e852a1f16f	0.0	0.0	0.0	0.0	0.0	0.0	0.0	0.0	0.0	0.0	0.0	0.0	0.0	0.0	0.0	0.0	0.0	0.0	0.0	0.0	0.0	0.0	0.0	0.0	0.0	0.0	0.0	0.0	0.0	0.0	0.0	0.0	0.0	127.0	180.0
19874b7fb64ae71614ec37939e48d8a5	0.0	0.0	0.0	0.0	0.0	0.0	0.0	0.0	144.0	145.0	0.0	0.0	0.0	0.0	0.0	0.0	0.0	0.0	0.0	0.0	0.0	0.0	0.0	0.0	0.0	0.0	0.0	0.0	0.0	0.0	0.0	0.0	0.0	0.0	0.0
52eadabb8a25b1f430ce67d30978c6d0	0.0	0.0	0.0	0.0	0.0	0.0	0.0	0.0	0.0	0.0	0.0	0.0	0.0	0.0	0.0	0.0	0.0	0.0	0.0	0.0	0.0	0.0	0.0	0.0	0.0	60.0	84.0	53.0	88.0	0.0	0.0	0.0	0.0	0.0	0.0
fa36782d285d969f69409a49da5cf5af	0.0	0.0	0.0	0.0	0.0	0.0	0.0	0.0	0.0	0.0	0.0	0.0	0.0	0.0	0.0	0.0	0.0	0.0	0.0	0.0	0.0	0.0	0.0	149.0	134.0	0.0	0.0	0.0	0.0	0.0	0.0	0.0	0.0	0.0	0.0
859cc308b34e092bbf0037402f62b89c	0.0	0.0	0.0	0.0	0.0	0.0	0.0	0.0	84.0	183.0	0.0	0.0	0.0	0.0	0.0	0.0	0.0	0.0	0.0	0.0	0.0	0.0	0.0	0.0	0.0	0.0	0.0	0.0	0.0	0.0	0.0	0.0	0.0	0.0	0.0
a2226c9a851d2bbe1480a2eccc6de473	0.0	0.0	0.0	0.0	0.0	0.0	0.0	0.0	91.0	93.0	0.0	0.0	0.0	0.0	0.0	0.0	0.0	0.0	0.0	6.0	0.0	32.0	20.0	0.0	0.0	0.0	0.0	0.0	0.0	0.0	0.0	0.0	0.0	0.0	0.0
d01358f0b2bde824842452623be53768	0.0	0.0	0.0	0.0	0.0	0.0	0.0	0.0	99.0	142.0	0.0	0.0	0.0	0.0	0.0	0.0	0.0	0.0	0.0	0.0	0.0	0.0	0.0	0.0	0.0	0.0	0.0	0.0	0.0	0.0	0.0	0.0	0.0	0.0	0.0
275508c9b98e00147c4f1fbf37c47a73	0.0	0.0	0.0	0.0	0.0	0.0	0.0	0.0	24.0	41.0	0.0	0.0	0.0	0.0	0.0	0.0	0.0	0.0	0.0	0.0	0.0	0.0	0.0	0.0	0.0	0.0	0.0	0.0	0.0	0.0	0.0	102.0	72.0	0.0	0.0
97ded8533ec29069c2bf7e85f5fdb7e2	0.0	0.0	0.0	0.0	0.0	0.0	0.0	0.0	0.0	0.0	0.0	0.0	0.0	0.0	0.0	0.0	0.0	0.0	0.0	0.0	0.0	0.0	0.0	0.0	0.0	0.0	0.0	0.0	0.0	0.0	0.0	139.0	88.0	0.0	0.0
bf21937e82120c1e455099b3def2faaf	0.0	0.0	0.0	0.0	0.0	0.0	0.0	0.0	0.0	0.0	0.0	0.0	0.0	0.0	0.0	0.0	99.0	0.0	120.0	0.0	0.0	0.0	0.0	0.0	0.0	0.0	0.0	0.0	0.0	0.0	0.0	0.0	0.0	0.0	0.0
3159e2a302cd0181144073681445a69d	0.0	0.0	0.0	0.0	0.0	0.0	0.0	0.0	0.0	0.0	0.0	0.0	0.0	0.0	70.0	44.0	0.0	0.0	0.0	0.0	0.0	0.0	0.0	0.0	0.0	31.0	23.0	27.0	23.0	0.0	0.0	0.0	0.0	0.0	0.0
54b9c1f33e87fcac5aa52ca88749d96b	0.0	0.0	0.0	0.0	0.0	0.0	0.0	0.0	0.0	0.0	0.0	0.0	0.0	0.0	0.0	0.0	0.0	0.0	0.0	0.0	0.0	0.0	0.0	0.0	0.0	70.0	72.0	0.0	74.0	0.0	0.0	0.0	0.0	0.0	0.0
69ee277e3d0dc350aa0b28da60d4b89f	0.0	0.0	0.0	0.0	0.0	0.0	0.0	0.0	33.0	59.0	0.0	0.0	0.0	0.0	0.0	0.0	0.0	0.0	0.0	0.0	0.0	33.0	15.0	0.0	0.0	0.0	0.0	0.0	0.0	0.0	0.0	29.0	25.0	0.0	0.0
6fd9dd8e9a16459c48e068df35438a6b	0.0	0.0	0.0	0.0	0.0	0.0	0.0	0.0	63.0	111.0	0.0	0.0	0.0	0.0	0.0	0.0	0.0	0.0	0.0	0.0	0.0	0.0	0.0	0.0	0.0	0.0	0.0	0.0	0.0	0.0	0.0	0.0	0.0	0.0	12.0
498bfb35408038d12d51ec798fdbf93b	0.0	0.0	0.0	0.0	0.0	0.0	0.0	0.0	60.0	125.0	0.0	0.0	0.0	0.0	0.0	0.0	0.0	0.0	0.0	0.0	0.0	0.0	0.0	0.0	0.0	0.0	0.0	0.0	0.0	0.0	0.0	0.0	0.0	0.0	0.0
bfcfabc8364e6f3ad382327708b2e67a	0.0	0.0	0.0	0.0	0.0	0.0	0.0	0.0	0.0	8.0	0.0	0.0	0.0	0.0	0.0	0.0	0.0	0.0	0.0	0.0	0.0	0.0	0.0	0.0	0.0	0.0	0.0	0.0	0.0	0.0	0.0	98.0	79.0	0.0	0.0
59fc68621f3cb3ed444ce6eaad33b4d7	0.0	0.0	0.0	0.0	0.0	0.0	0.0	0.0	0.0	0.0	0.0	0.0	0.0	0.0	0.0	0.0	0.0	0.0	0.0	0.0	0.0	0.0	0.0	0.0	0.0	0.0	0.0	0.0	0.0	0.0	0.0	0.0	0.0	79.0	87.0
1f91fe08fcce23fc68b57932ee3c9fcf	0.0	0.0	0.0	0.0	0.0	0.0	0.0	0.0	0.0	0.0	0.0	0.0	0.0	0.0	0.0	0.0	0.0	0.0	0.0	0.0	0.0	156.0	0.0	0.0	0.0	0.0	0.0	0.0	0.0	0.0	0.0	0.0	0.0	0.0	0.0
8269733aa73087d3fde23327c559675c	0.0	0.0	0.0	0.0	0.0	0.0	0.0	0.0	0.0	0.0	0.0	0.0	0.0	0.0	0.0	0.0	0.0	0.0	0.0	0.0	0.0	0.0	0.0	0.0	0.0	0.0	9.0	0.0	0.0	0.0	0.0	147.0	0.0	0.0	0.0
f0410b56f0478256d05b435ddbaded72	0.0	0.0	0.0	0.0	0.0	0.0	0.0	0.0	0.0	0.0	0.0	0.0	0.0	0.0	0.0	0.0	0.0	0.0	0.0	0.0	0.0	0.0	0.0	0.0	0.0	0.0	0.0	0.0	0.0	0.0	0.0	0.0	0.0	61.0	92.0
d816fe83b725ab713bae5531bd2b8ba9	0.0	0.0	0.0	0.0	0.0	0.0	0.0	0.0	0.0	0.0	0.0	0.0	0.0	0.0	0.0	0.0	0.0	0.0	0.0	0.0	0.0	0.0	0.0	0.0	0.0	0.0	0.0	0.0	0.0	0.0	0.0	0.0	0.0	54.0	86.0
9ea3c962a78ded49535deb58ad2baede	0.0	0.0	0.0	0.0	0.0	0.0	0.0	0.0	0.0	58.0	0.0	0.0	0.0	0.0	0.0	0.0	0.0	0.0	0.0	0.0	0.0	0.0	0.0	0.0	0.0	0.0	0.0	0.0	0.0	0.0	0.0	0.0	0.0	34.0	47.0
9427e9dc441f673dd7e61dbef5c8bce1	0.0	0.0	0.0	0.0	0.0	0.0	0.0	0.0	0.0	0.0	0.0	0.0	0.0	0.0	0.0	0.0	67.0	0.0	69.0	0.0	0.0	0.0	0.0	0.0	0.0	0.0	0.0	0.0	0.0	0.0	0.0	0.0	0.0	0.0	0.0
7de54c60e0612a87bc34e5b1d047f816	0.0	0.0	0.0	0.0	0.0	0.0	0.0	0.0	0.0	0.0	0.0	0.0	0.0	0.0	0.0	0.0	0.0	0.0	0.0	0.0	0.0	0.0	0.0	0.0	0.0	0.0	60.0	0.0	61.0	0.0	0.0	0.0	0.0	0.0	0.0
72a3d9f8b707bcd5b23e50c467b59735	0.0	0.0	0.0	0.0	0.0	0.0	0.0	0.0	0.0	0.0	0.0	0.0	0.0	0.0	99.0	0.0	0.0	0.0	0.0	0.0	0.0	0.0	0.0	0.0	0.0	0.0	0.0	0.0	0.0	0.0	0.0	0.0	0.0	0.0	0.0
6fa49c503c693097856de1c10a50d387	0.0	0.0	0.0	0.0	0.0	0.0	0.0	0.0	0.0	97.0	0.0	0.0	0.0	0.0	0.0	0.0	0.0	0.0	0.0	0.0	0.0	0.0	0.0	0.0	0.0	0.0	0.0	0.0	0.0	0.0	0.0	0.0	0.0	0.0	0.0
9750a65480257c8c8341a77e2a8a9295	0.0	0.0	0.0	0.0	0.0	0.0	0.0	0.0	34.0	62.0	0.0	0.0	0.0	0.0	0.0	0.0	0.0	0.0	0.0	0.0	0.0	0.0	0.0	0.0	0.0	0.0	0.0	0.0	0.0	0.0	0.0	0.0	0.0	0.0	0.0
143098ffbdf4d2bda7593687ac72f2ae	0.0	0.0	0.0	0.0	0.0	0.0	0.0	0.0	0.0	87.0	0.0	0.0	0.0	0.0	0.0	0.0	0.0	0.0	0.0	0.0	0.0	0.0	0.0	0.0	0.0	0.0	0.0	0.0	0.0	0.0	0.0	0.0	0.0	0.0	0.0
30aa1f9fdce698770fa0fd76114c4763	0.0	0.0	0.0	0.0	0.0	0.0	0.0	0.0	0.0	67.0	0.0	0.0	0.0	0.0	0.0	0.0	0.0	0.0	0.0	0.0	0.0	10.0	0.0	0.0	0.0	0.0	0.0	0.0	0.0	0.0	0.0	0.0	0.0	0.0	0.0
66036d021ddb05e5c8712b8cfee21d20	0.0	0.0	0.0	0.0	0.0	0.0	0.0	0.0	0.0	0.0	0.0	0.0	0.0	0.0	0.0	0.0	0.0	0.0	0.0	0.0	0.0	0.0	0.0	0.0	0.0	0.0	0.0	0.0	0.0	0.0	0.0	0.0	0.0	35.0	39.0
8bd98642ffca3ca9ae813ec096ef02ca	0.0	0.0	0.0	0.0	0.0	0.0	0.0	0.0	27.0	43.0	0.0	0.0	0.0	0.0	0.0	0.0	0.0	0.0	0.0	0.0	0.0	0.0	0.0	0.0	0.0	0.0	0.0	0.0	0.0	0.0	0.0	0.0	0.0	0.0	0.0
27a7df1a60f0e0c03d8748f41cf1408d	0.0	0.0	0.0	0.0	0.0	0.0	0.0	0.0	61.0	0.0	0.0	0.0	0.0	0.0	0.0	0.0	0.0	0.0	0.0	0.0	0.0	0.0	0.0	0.0	0.0	0.0	0.0	0.0	0.0	0.0	0.0	0.0	0.0	0.0	0.0
8c860658d652ba2cb9205212be010db1	0.0	0.0	0.0	0.0	0.0	0.0	0.0	0.0	0.0	0.0	0.0	0.0	0.0	0.0	0.0	0.0	0.0	0.0	0.0	0.0	0.0	0.0	0.0	0.0	0.0	0.0	0.0	0.0	0.0	0.0	0.0	61.0	0.0	0.0	0.0
9cd2e92497ff1a9d212312d04f22a36c	0.0	0.0	0.0	0.0	0.0	0.0	0.0	0.0	0.0	0.0	0.0	0.0	0.0	0.0	0.0	0.0	0.0	0.0	0.0	0.0	0.0	0.0	0.0	0.0	0.0	0.0	0.0	0.0	0.0	0.0	0.0	0.0	0.0	0.0	61.0
ee965022f92cb477eb39535654f0ef4f	0.0	0.0	0.0	0.0	0.0	0.0	0.0	0.0	0.0	55.0	0.0	0.0	0.0	0.0	0.0	0.0	0.0	0.0	0.0	0.0	0.0	0.0	0.0	0.0	0.0	0.0	0.0	0.0	0.0	0.0	0.0	0.0	0.0	0.0	0.0
b2519d86a16c717c7e2e06a46effa631	0.0	0.0	0.0	0.0	0.0	0.0	0.0	0.0	0.0	0.0	0.0	0.0	0.0	0.0	0.0	0.0	0.0	0.0	0.0	0.0	0.0	0.0	0.0	0.0	0.0	24.0	16.0	0.0	13.0	0.0	0.0	0.0	0.0	0.0	0.0
3abc5b6e0c65c489f2159a6995cc5097	0.0	0.0	0.0	0.0	0.0	0.0	0.0	0.0	0.0	46.0	0.0	0.0	0.0	0.0	0.0	0.0	0.0	0.0	0.0	0.0	0.0	0.0	0.0	0.0	0.0	0.0	0.0	0.0	0.0	0.0	0.0	0.0	0.0	0.0	0.0
b97c68474fdb0be6dc6b474b92ba4a8f	0.0	0.0	0.0	0.0	0.0	0.0	0.0	0.0	0.0	38.0	0.0	0.0	0.0	0.0	0.0	0.0	0.0	0.0	0.0	0.0	0.0	0.0	0.0	0.0	0.0	0.0	0.0	0.0	8.0	0.0	0.0	0.0	0.0	0.0	0.0
2a862d7829761fc89a9ae48a1cad248b	0.0	0.0	0.0	0.0	0.0	0.0	0.0	0.0	0.0	0.0	0.0	0.0	0.0	0.0	0.0	0.0	0.0	0.0	15.0	8.0	0.0	6.0	0.0	5.0	0.0	3.0	0.0	8.0	0.0	0.0	0.0	0.0	0.0	0.0	0.0
f37d6102758970358dfe775ae40173f7	0.0	0.0	0.0	0.0	0.0	0.0	0.0	0.0	0.0	35.0	0.0	0.0	0.0	0.0	0.0	0.0	0.0	0.0	0.0	0.0	0.0	0.0	0.0	0.0	0.0	0.0	0.0	0.0	0.0	0.0	0.0	0.0	0.0	0.0	0.0
3cf1bf2ae10df3230534e404f36c6c06	0.0	0.0	0.0	0.0	0.0	0.0	0.0	0.0	0.0	34.0	0.0	0.0	0.0	0.0	0.0	0.0	0.0	0.0	0.0	0.0	0.0	0.0	0.0	0.0	0.0	0.0	0.0	0.0	0.0	0.0	0.0	0.0	0.0	0.0	0.0
10a0c0f77a1623f0777d2fc6148c220e	0.0	0.0	0.0	0.0	0.0	0.0	0.0	0.0	15.0	16.0	0.0	0.0	0.0	0.0	0.0	0.0	0.0	0.0	0.0	0.0	0.0	0.0	0.0	0.0	0.0	0.0	0.0	0.0	0.0	0.0	0.0	0.0	0.0	0.0	0.0
a78fa66f7d3f00b9aa7fed6730c31b63	0.0	0.0	0.0	0.0	0.0	0.0	0.0	0.0	0.0	0.0	0.0	0.0	0.0	0.0	0.0	0.0	0.0	0.0	0.0	0.0	0.0	0.0	0.0	0.0	0.0	0.0	11.0	0.0	19.0	0.0	0.0	0.0	0.0	0.0	0.0
8c080beca469b0335b74b88171aad8f5	0.0	0.0	0.0	0.0	0.0	0.0	0.0	0.0	0.0	0.0	0.0	0.0	0.0	0.0	0.0	0.0	0.0	0.0	0.0	0.0	0.0	19.0	10.0	0.0	0.0	0.0	0.0	0.0	0.0	0.0	0.0	0.0	0.0	0.0	0.0
035934865486a96837d561db0222b8bf	0.0	0.0	0.0	0.0	0.0	0.0	0.0	0.0	0.0	27.0	0.0	0.0	0.0	0.0	0.0	0.0	0.0	0.0	0.0	0.0	0.0	0.0	0.0	0.0	0.0	0.0	0.0	0.0	0.0	0.0	0.0	0.0	0.0	0.0	0.0
a1fe541de0f195896c9b807887a7b2f5	0.0	0.0	0.0	0.0	0.0	0.0	0.0	0.0	0.0	0.0	0.0	0.0	0.0	0.0	0.0	0.0	0.0	0.0	0.0	0.0	0.0	0.0	0.0	0.0	0.0	0.0	0.0	0.0	0.0	0.0	0.0	27.0	0.0	0.0	0.0
3daead7452ee705633af105a23e78c20	0.0	0.0	0.0	0.0	0.0	0.0	0.0	0.0	0.0	0.0	0.0	0.0	0.0	0.0	0.0	0.0	0.0	0.0	0.0	0.0	0.0	0.0	0.0	0.0	0.0	0.0	0.0	0.0	0.0	0.0	0.0	17.0	9.0	0.0	0.0
4f65450310e0828bbc0d0b741dd92c53	0.0	0.0	0.0	0.0	0.0	0.0	0.0	0.0	0.0	0.0	0.0	0.0	0.0	0.0	0.0	0.0	12.0	0.0	0.0	0.0	0.0	0.0	0.0	12.0	0.0	0.0	0.0	0.0	0.0	0.0	0.0	0.0	0.0	0.0	0.0
8be2a14779a6ee964d0cdf865f4d7c2e	0.0	0.0	0.0	0.0	0.0	0.0	0.0	0.0	0.0	0.0	0.0	0.0	0.0	0.0	0.0	0.0	0.0	0.0	0.0	0.0	0.0	0.0	0.0	0.0	0.0	0.0	0.0	0.0	0.0	0.0	0.0	0.0	0.0	0.0	24.0
7a06ec925dafd384a8dba8c819a8d368	0.0	0.0	0.0	0.0	0.0	0.0	0.0	0.0	0.0	23.0	0.0	0.0	0.0	0.0	0.0	0.0	0.0	0.0	0.0	0.0	0.0	0.0	0.0	0.0	0.0	0.0	0.0	0.0	0.0	0.0	0.0	0.0	0.0	0.0	0.0
6cab2605b34c191f82decbbb94892f43	0.0	0.0	0.0	0.0	0.0	0.0	0.0	0.0	0.0	23.0	0.0	0.0	0.0	0.0	0.0	0.0	0.0	0.0	0.0	0.0	0.0	0.0	0.0	0.0	0.0	0.0	0.0	0.0	0.0	0.0	0.0	0.0	0.0	0.0	0.0
9444c178d69c51e9d6bc9b45557454fb	0.0	0.0	0.0	0.0	0.0	0.0	0.0	0.0	12.0	10.0	0.0	0.0	0.0	0.0	0.0	0.0	0.0	0.0	0.0	0.0	0.0	0.0	0.0	0.0	0.0	0.0	0.0	0.0	0.0	0.0	0.0	0.0	0.0	0.0	0.0
051a9ca9220a36f9f26942588f8331a6	0.0	0.0	0.0	0.0	0.0	0.0	0.0	0.0	0.0	21.0	0.0	0.0	0.0	0.0	0.0	0.0	0.0	0.0	0.0	0.0	0.0	0.0	0.0	0.0	0.0	0.0	0.0	0.0	0.0	0.0	0.0	0.0	0.0	0.0	0.0
9f042740e49d013e458d5d09fb1603ce	0.0	0.0	0.0	0.0	0.0	0.0	0.0	0.0	0.0	0.0	0.0	0.0	0.0	0.0	0.0	0.0	0.0	0.0	0.0	0.0	0.0	0.0	0.0	0.0	0.0	0.0	9.0	0.0	11.0	0.0	0.0	0.0	0.0	0.0	0.0
c62be592dc875383f594256763e67176	0.0	0.0	0.0	0.0	0.0	0.0	0.0	0.0	0.0	0.0	0.0	0.0	0.0	0.0	0.0	0.0	0.0	0.0	0.0	0.0	0.0	0.0	0.0	0.0	0.0	0.0	0.0	0.0	0.0	0.0	0.0	0.0	0.0	20.0	0.0
0754b134bdde8ec2f63c1630f1278f08	0.0	0.0	0.0	0.0	0.0	0.0	0.0	0.0	0.0	19.0	0.0	0.0	0.0	0.0	0.0	0.0	0.0	0.0	0.0	0.0	0.0	0.0	0.0	0.0	0.0	0.0	0.0	0.0	0.0	0.0	0.0	0.0	0.0	0.0	0.0
7b2db092dfa0754430e11308631614b4	0.0	0.0	0.0	0.0	0.0	0.0	0.0	0.0	0.0	16.0	0.0	0.0	0.0	0.0	0.0	0.0	0.0	0.0	0.0	0.0	0.0	0.0	0.0	0.0	0.0	0.0	0.0	0.0	0.0	0.0	0.0	0.0	0.0	0.0	0.0
e05d75e3d90082d43cbefc18d5007db2	0.0	0.0	0.0	0.0	0.0	0.0	0.0	0.0	0.0	0.0	0.0	0.0	0.0	0.0	0.0	0.0	0.0	0.0	0.0	0.0	0.0	9.0	7.0	0.0	0.0	0.0	0.0	0.0	0.0	0.0	0.0	0.0	0.0	0.0	0.0
6ebe926c1d0f989379e256e422f2a35f	0.0	0.0	0.0	0.0	0.0	0.0	0.0	0.0	0.0	0.0	0.0	0.0	0.0	0.0	0.0	0.0	0.0	0.0	0.0	0.0	0.0	0.0	0.0	0.0	0.0	0.0	0.0	0.0	0.0	0.0	0.0	0.0	0.0	0.0	16.0
85eeb053d30b95e20cebf883e2341b24	0.0	0.0	0.0	0.0	0.0	0.0	0.0	0.0	0.0	14.0	0.0	0.0	0.0	0.0	0.0	0.0	0.0	0.0	0.0	0.0	0.0	0.0	0.0	0.0	0.0	0.0	0.0	0.0	0.0	0.0	0.0	0.0	0.0	0.0	0.0
0353e4272a0b1f60987640c8ad54ec0f	0.0	0.0	0.0	0.0	0.0	0.0	0.0	0.0	0.0	0.0	0.0	0.0	0.0	0.0	0.0	0.0	0.0	0.0	0.0	0.0	0.0	0.0	0.0	0.0	0.0	0.0	0.0	0.0	0.0	0.0	0.0	0.0	0.0	0.0	14.0
cb70208c502d011859b7ea9c70bfffd2	0.0	0.0	0.0	0.0	0.0	0.0	0.0	0.0	0.0	0.0	0.0	0.0	0.0	0.0	0.0	0.0	0.0	0.0	0.0	0.0	0.0	0.0	0.0	0.0	0.0	0.0	0.0	0.0	0.0	0.0	0.0	13.0	0.0	0.0	0.0
116be5d12ae2ed71f6c96922088aa85e	0.0	0.0	0.0	0.0	0.0	0.0	0.0	0.0	0.0	0.0	0.0	0.0	0.0	0.0	0.0	0.0	0.0	0.0	0.0	0.0	0.0	0.0	0.0	0.0	0.0	0.0	0.0	0.0	0.0	0.0	0.0	0.0	0.0	4.0	9.0
fd903f5644e3087ce1941d3ae12edb46	0.0	0.0	0.0	0.0	0.0	0.0	0.0	0.0	0.0	0.0	0.0	0.0	0.0	0.0	0.0	0.0	0.0	0.0	0.0	0.0	0.0	0.0	0.0	0.0	0.0	0.0	0.0	0.0	0.0	0.0	0.0	0.0	0.0	0.0	13.0
901b9aec10422e0e9ff3d26222d1ce3c	0.0	0.0	0.0	0.0	0.0	0.0	0.0	0.0	0.0	12.0	0.0	0.0	0.0	0.0	0.0	0.0	0.0	0.0	0.0	0.0	0.0	0.0	0.0	0.0	0.0	0.0	0.0	0.0	0.0	0.0	0.0	0.0	0.0	0.0	0.0
3b7f9bead804e2296181bbd711c5ebd0	0.0	0.0	0.0	0.0	0.0	0.0	0.0	0.0	0.0	0.0	0.0	0.0	0.0	0.0	0.0	0.0	0.0	0.0	0.0	0.0	0.0	12.0	0.0	0.0	0.0	0.0	0.0	0.0	0.0	0.0	0.0	0.0	0.0	0.0	0.0
a8adbabec79b07930ed4b1f36a4621e1	0.0	0.0	0.0	0.0	0.0	0.0	0.0	0.0	0.0	11.0	0.0	0.0	0.0	0.0	0.0	0.0	0.0	0.0	0.0	0.0	0.0	0.0	0.0	0.0	0.0	0.0	0.0	0.0	0.0	0.0	0.0	0.0	0.0	0.0	0.0
12a898e9a943b96f53f605dcf0c5abbb	0.0	0.0	0.0	0.0	0.0	0.0	0.0	0.0	0.0	11.0	0.0	0.0	0.0	0.0	0.0	0.0	0.0	0.0	0.0	0.0	0.0	0.0	0.0	0.0	0.0	0.0	0.0	0.0	0.0	0.0	0.0	0.0	0.0	0.0	0.0
cbd9dd13cf1347f6a12fb8dbb2f3188c	0.0	0.0	0.0	0.0	0.0	0.0	0.0	0.0	10.0	0.0	0.0	0.0	0.0	0.0	0.0	0.0	0.0	0.0	0.0	0.0	0.0	0.0	0.0	0.0	0.0	0.0	0.0	0.0	0.0	0.0	0.0	0.0	0.0	0.0	0.0
917a720e8fd41292a1c83536ba4db31c	0.0	0.0	0.0	0.0	0.0	0.0	0.0	0.0	4.0	4.0	0.0	0.0	0.0	0.0	0.0	0.0	0.0	0.0	0.0	0.0	0.0	0.0	0.0	0.0	0.0	0.0	0.0	0.0	0.0	0.0	0.0	0.0	0.0	0.0	2.0
3b41f6b45ba5bd6550f0da6468180b41	0.0	0.0	0.0	0.0	0.0	0.0	0.0	0.0	0.0	10.0	0.0	0.0	0.0	0.0	0.0	0.0	0.0	0.0	0.0	0.0	0.0	0.0	0.0	0.0	0.0	0.0	0.0	0.0	0.0	0.0	0.0	0.0	0.0	0.0	0.0
4f9cb9e05268ab4ac2c9056435bf0dd8	0.0	0.0	0.0	0.0	0.0	0.0	0.0	0.0	0.0	6.0	0.0	0.0	0.0	0.0	0.0	0.0	0.0	0.0	0.0	0.0	0.0	0.0	0.0	0.0	0.0	0.0	0.0	0.0	0.0	0.0	0.0	0.0	0.0	0.0	0.0
b07fa8ae9c6cbcf21063cd3f991bc68f	0.0	0.0	0.0	0.0	0.0	0.0	0.0	0.0	0.0	6.0	0.0	0.0	0.0	0.0	0.0	0.0	0.0	0.0	0.0	0.0	0.0	0.0	0.0	0.0	0.0	0.0	0.0	0.0	0.0	0.0	0.0	0.0	0.0	0.0	0.0
f52530c7bf4249f6c24fb772832bf487	0.0	0.0	0.0	0.0	0.0	0.0	0.0	0.0	0.0	6.0	0.0	0.0	0.0	0.0	0.0	0.0	0.0	0.0	0.0	0.0	0.0	0.0	0.0	0.0	0.0	0.0	0.0	0.0	0.0	0.0	0.0	0.0	0.0	0.0	0.0
340f889dd6ec7342385e8416e8a1991e	0.0	0.0	0.0	0.0	0.0	0.0	0.0	0.0	0.0	0.0	0.0	0.0	0.0	0.0	0.0	0.0	0.0	0.0	0.0	0.0	0.0	0.0	6.0	0.0	0.0	0.0	0.0	0.0	0.0	0.0	0.0	0.0	0.0	0.0	0.0
097bb03bee6c69110d2c1315a8c46ee9	0.0	0.0	0.0	0.0	0.0	0.0	0.0	0.0	0.0	5.0	0.0	0.0	0.0	0.0	0.0	0.0	0.0	0.0	0.0	0.0	0.0	0.0	0.0	0.0	0.0	0.0	0.0	0.0	0.0	0.0	0.0	0.0	0.0	0.0	0.0
70a79093d3fe24e41d41fb71fcd801ea	0.0	0.0	0.0	0.0	0.0	0.0	0.0	0.0	0.0	5.0	0.0	0.0	0.0	0.0	0.0	0.0	0.0	0.0	0.0	0.0	0.0	0.0	0.0	0.0	0.0	0.0	0.0	0.0	0.0	0.0	0.0	0.0	0.0	0.0	0.0
6acf967575c4e7ce7a4e3e98199a8a54	0.0	0.0	0.0	0.0	0.0	0.0	0.0	0.0	0.0	0.0	0.0	0.0	0.0	0.0	0.0	0.0	0.0	0.0	0.0	0.0	0.0	5.0	0.0	0.0	0.0	0.0	0.0	0.0	0.0	0.0	0.0	0.0	0.0	0.0	0.0
51ef3d2bde12318afdc142234e220081	0.0	0.0	0.0	0.0	0.0	0.0	0.0	0.0	0.0	0.0	0.0	0.0	0.0	0.0	0.0	0.0	0.0	0.0	0.0	0.0	0.0	0.0	0.0	0.0	0.0	0.0	0.0	0.0	0.0	0.0	0.0	0.0	0.0	0.0	5.0
15971adc9d4c13260004a42ce762d37a	0.0	0.0	0.0	0.0	0.0	0.0	0.0	0.0	0.0	0.0	0.0	0.0	0.0	0.0	0.0	0.0	0.0	0.0	0.0	0.0	0.0	0.0	0.0	0.0	0.0	0.0	0.0	0.0	0.0	0.0	0.0	0.0	0.0	0.0	5.0
2414c83dd1ed231316ca30dd123fc742	0.0	0.0	0.0	0.0	0.0	0.0	0.0	0.0	0.0	4.0	0.0	0.0	0.0	0.0	0.0	0.0	0.0	0.0	0.0	0.0	0.0	0.0	0.0	0.0	0.0	0.0	0.0	0.0	0.0	0.0	0.0	0.0	0.0	0.0	0.0
348640ed2a67d48ff0137a1c3cfdc78e	0.0	0.0	0.0	0.0	0.0	0.0	0.0	0.0	0.0	4.0	0.0	0.0	0.0	0.0	0.0	0.0	0.0	0.0	0.0	0.0	0.0	0.0	0.0	0.0	0.0	0.0	0.0	0.0	0.0	0.0	0.0	0.0	0.0	0.0	0.0
a83603e7f6c0fc15b848e8ea854d08a7	0.0	0.0	0.0	0.0	0.0	0.0	0.0	0.0	0.0	0.0	0.0	0.0	0.0	4.0	0.0	0.0	0.0	0.0	0.0	0.0	0.0	0.0	0.0	0.0	0.0	0.0	0.0	0.0	0.0	0.0	0.0	0.0	0.0	0.0	0.0
9ac6764945a8fd923401808e3a0f44c4	0.0	0.0	0.0	0.0	0.0	0.0	0.0	0.0	0.0	3.0	0.0	0.0	0.0	0.0	0.0	0.0	0.0	0.0	0.0	0.0	0.0	0.0	0.0	0.0	0.0	0.0	0.0	0.0	0.0	0.0	0.0	0.0	0.0	0.0	0.0
e219ed57f1e39f81c3aee62f6650cbd0	0.0	0.0	0.0	0.0	0.0	0.0	0.0	0.0	0.0	3.0	0.0	0.0	0.0	0.0	0.0	0.0	0.0	0.0	0.0	0.0	0.0	0.0	0.0	0.0	0.0	0.0	0.0	0.0	0.0	0.0	0.0	0.0	0.0	0.0	0.0
0daa3e8c0c825e95f4cc4ce55a69a18b	0.0	0.0	0.0	0.0	0.0	0.0	0.0	0.0	0.0	0.0	0.0	0.0	0.0	0.0	0.0	0.0	0.0	0.0	0.0	3.0	0.0	0.0	0.0	0.0	0.0	0.0	0.0	0.0	0.0	0.0	0.0	0.0	0.0	0.0	0.0
30859f4bd938f17737c62eb931987ff5	0.0	0.0	0.0	0.0	0.0	0.0	0.0	0.0	0.0	0.0	0.0	0.0	0.0	0.0	0.0	0.0	0.0	0.0	0.0	0.0	0.0	3.0	0.0	0.0	0.0	0.0	0.0	0.0	0.0	0.0	0.0	0.0	0.0	0.0	0.0
5209dc5ea7a0ec97cf906c357c8c27fb	0.0	0.0	0.0	0.0	0.0	0.0	0.0	0.0	0.0	2.0	0.0	0.0	0.0	0.0	0.0	0.0	0.0	0.0	0.0	0.0	0.0	0.0	0.0	0.0	0.0	0.0	0.0	0.0	0.0	0.0	0.0	0.0	0.0	0.0	0.0
c7476c1138ff65054752700fbc114b4a	0.0	0.0	0.0	0.0	0.0	0.0	0.0	0.0	0.0	2.0	0.0	0.0	0.0	0.0	0.0	0.0	0.0	0.0	0.0	0.0	0.0	0.0	0.0	0.0	0.0	0.0	0.0	0.0	0.0	0.0	0.0	0.0	0.0	0.0	0.0
4243d00ec6ca0dd0bd32953dd2d290da	0.0	0.0	0.0	0.0	0.0	0.0	0.0	0.0	0.0	0.0	0.0	0.0	0.0	0.0	0.0	0.0	0.0	0.0	0.0	0.0	0.0	2.0	0.0	0.0	0.0	0.0	0.0	0.0	0.0	0.0	0.0	0.0	0.0	0.0	0.0
3e6396dd8ed871869e202957299fc77b	0.0	0.0	0.0	0.0	0.0	0.0	0.0	0.0	0.0	0.0	0.0	0.0	0.0	0.0	0.0	0.0	0.0	0.0	0.0	0.0	0.0	0.0	0.0	2.0	0.0	0.0	0.0	0.0	0.0	0.0	0.0	0.0	0.0	0.0	0.0
fa5bcf502f4845b31de0c520a4a5aec9	0.0	0.0	0.0	0.0	0.0	0.0	0.0	0.0	0.0	0.0	0.0	0.0	0.0	0.0	0.0	0.0	0.0	0.0	0.0	0.0	0.0	0.0	0.0	0.0	0.0	0.0	0.0	0.0	0.0	0.0	0.0	0.0	2.0	0.0	0.0
c5e1a9ab00390b53e90198b02aed329c	0.0	0.0	0.0	0.0	0.0	0.0	0.0	0.0	0.0	0.0	0.0	0.0	0.0	0.0	0.0	0.0	0.0	0.0	0.0	0.0	0.0	0.0	0.0	0.0	0.0	0.0	0.0	0.0	0.0	0.0	0.0	0.0	0.0	0.0	2.0

## Sheet: stats
sample-id	input	filtered	percentage of input passed filter	denoised	merged	percentage of input merged	non-chimeric	percentage of input non-chimeric
#q2:types	numeric	numeric	numeric	numeric	numeric	numeric	numeric	numeric
HS01repl2	13	11	84.62	9	9	69.23	9	69.23
HS04repl1	0	0	0	0	0	0	0	0
HS08repl1	6	5	83.33	3	0	0	0	0
HS08repl11	59	55	93.22	46	16	27.12	16	27.12
HS08repl2	15	14	93.33	8	0	0	0	0
HS08repl21	4	4	100	2	0	0	0	0
HS17repl2	6	4	66.67	2	0	0	0	0
HS23repl1	8	7	87.5	5	0	0	0	0
HS23repl2	6	5	83.33	1	0	0	0	0
HS24repl1	12910	11174	86.55	11073	10011	77.54	9503	73.61
HS24repl2	14788	14243	96.31	14121	13250	89.6	12708	85.93
HS27repl1	7	7	100	3	0	0	0	0
HS27repl2	6	4	66.67	1	0	0	0	0
HS28repl1	15	13	86.67	11	0	0	0	0
HS28repl2	4	4	100	4	4	100	4	100
HS42repl1	15629	15051	96.3	15034	14752	94.39	14647	93.72
HS42repl2	10076	8975	89.07	8946	8751	86.85	8733	86.67
HS43repl1	268	247	92.16	232	193	72.01	193	72.01
HS43repl11	25	24	96	20	0	0	0	0
HS43repl2	271	258	95.2	237	207	76.38	207	76.38
HS43repl21	0	0	0	0	0	0	0	0
HS49repl1	23865	22782	95.46	22749	20978	87.9	19802	82.98
HS49repl2	23187	21889	94.4	21851	20075	86.58	18804	81.1
HS50repl1	23765	22765	95.79	22712	22218	93.49	20939	88.11
HS50repl2	17726	15982	90.16	15923	15291	86.26	14399	81.23
HS58repl1	173	170	98.27	168	168	97.11	168	97.11
HS58repl2	173	156	90.17	155	134	77.46	134	77.46
HS60repl1	17429	16158	92.71	16132	15703	90.1	15632	89.69
HS60repl11	31492	29483	93.62	29411	28512	90.54	26532	84.25
HS60repl2	19388	18203	93.89	18137	17514	90.33	17395	89.72
HS60repl21	31038	28758	92.65	28697	27649	89.08	25550	82.32
HS62repl1	6167	5824	94.44	5808	5619	91.11	5498	89.15
HS62repl2	4899	4492	91.69	4457	4348	88.75	4231	86.36
HS63repl1	18626	17946	96.35	17895	17311	92.94	17311	92.94
HS63repl2	15072	13848	91.88	13776	12935	85.82	12927	85.77
HS66repl1	1233	1089	88.32	1044	914	74.13	914	74.13
HS66repl2	1712	1598	93.34	1569	1414	82.59	1414	82.59

## Sheet: data
Number	#OTU ID	Nucleotide sequence	Amino acid sequence	overall count of reads	HS01repl2	HS08repl1	HS08repl11	HS08repl2	HS08repl21	HS17repl2	HS23repl1	HS23repl2	HS24repl1	HS24repl2	HS27repl1	HS27repl2	HS28repl1	HS28repl2	HS42.5repl1	HS42.5repl2	HS43repl1	HS43repl11	HS43repl2	HS49repl1	HS49repl2	HS50repl1	HS50repl2	HS58repl1	HS58repl2	HS60repl1	HS60repl11	HS60repl2	HS60repl21	HS62repl1	HS62repl2	HS63repl1	HS63repl2	HS66repl1	HS66repl2
KamHT1	f6693682c92603a24270bcbaa5cac438	ATTCACTGTCATACACCTGCAATAGATGCTTCAGGTGTAGTTAAGTCAATTATGGATGAACTTTTTGAGTATTTTGGATCGCATAAACTCCCAGCTCAGGTAAGAATTTCTCTTGCCTGTTGTTTGAATATGTGTGGTGCTGTTCACTGTTCAGATATTGCAGTGGTTGGTATTCATAGAAAACCTCCTCTTGTTGAAGATGAAAGACTTGAAAAGGTTTGTGAAATTCCTCTTGTGATTGCAGCTTGTCCTCTTGGTGCTATCAAACCTGCTACAGTTGAGATAGGCGGTGAAAAGAGAAAGACCGTTAGAGTAAATGAAGACAGATGT	IHCHTPAIDASGVVKSIMDELFEYFGSHKLPAQVRISLACCLNMCGAVHCSDIAVVGIHRKPPLVEDERLEKVCEIPLVIAACPLGAIKPATVEIGGEKRKTVRVNEDRC	38910	0	0	0	0	0	0	0	0	0	0	0	0	0	0	0	0	0	0	0	0.459821	0.47123	0.243689	0.245773	0	0	0	0.00592609	0	0.0060359	0	0	0.395077	0.407613	0	0
KamHT2	6b49283d43fb31a6f73bc3e118779645	ATTCACTGTCATACACCTGCAACGGATGCTTCAGGTGTAGTTAAGTCAATTATGGATGAACTTTTTGAGTATTTTGGATCGCATAAACTCCCAGCTCAGGTAAGAATTTCTCTTGCCTGTTGTTTGAATATGTGTGGTGCTGTTCACTGTTCAGATATTGCAGTGGTTGGTATTCATAGGAAACCACCTCTTGTTGAAGATGAAAGACTAGAAAAGGTTTGTGAAATTCCTCTTGTGATTGCCGCTTGTCCTCTTGGTGCAATTAAACCTGCTACAGTTGAGATAGATGGTGAAAAAAGAAAGACCGTTAGGGTAAATGTTGACAGATGT	IHCHTPATDASGVVKSIMDELFEYFGSHKLPAQVRISLACCLNMCGAVHCSDIAVVGIHRKPPLVEDERLEKVCEIPLVIAACPLGAIKPATVEIDGEKRKTVRVNVDRC	34596	0	0	0	0	0	0	0	0	0	0	0	0	0	0	0.0301845	0.0299229	1	0	0	0	0	0	0	0	0	0.408166	0.386781	0.403501	0.385984	0.0452892	0.040416	0	0	0	0
KamHT3	8fe6136b600c8dcd29df637eb3e9fb3f	ATTCACTGTCATACACCTGCAATAGATGCTTCAGGTGTAGTTAAGTCAATTATGGATGAACTTTTTGAGTATTTTGGATCGCATAAACTCCCAGCTCAGGTAAGAATTTCTCTTGCTTGTTGTTTGAATATGTGTGGTGCTGTTCACTGTTCAGATATTGCAGTGGTTGGTATTCATAGAAAACCTCCTCTTGTTGAAGATGAAAGACTTGAAAAGGTTTGTGAAATTCCTCTTGTGATTGCAGCTTGTCCTCTTGGTGCTATCAAACCTGCTACAGTTGAGATAGGCGGTGAAAAGAGAAAGACCGTTAGAGTAAATGAAGACAGATGT	IHCHTPAIDASGVVKSIMDELFEYFGSHKLPAQVRISLACCLNMCGAVHCSDIAVVGIHRKPPLVEDERLEKVCEIPLVIAACPLGAIKPATVEIGGEKRKTVRVNEDRC	26821	0	0	0	0	0	0	0	0	0	0	0	0	0	0	0	0	0	0	0	0.324814	0.317486	0.0618922	0.0639482	0	0	0.101753	0.0780206	0.102718	0.076899	0.0101855	0	0.160033	0.156384	0	0
KamHT4	7f3ebbceb7392d30dd23d981323d75c1	GTCCACTGCCATACTCCGGCTATTGATGCTTCCGGTATAGTGAAGAGCGTGATGGATGATCTTTTCGAATACTTTGGTTCCCACAAACTGCCTGCTCAGGTGAGAATCGCTCTTGCCTGCTGTCTCAATATGTGTGGCGCCGTTCACTGTTCTGATATAGCTATTCTCGGCGTCCATCGTAAACCGCCCTTCATCGAACACGAACGTGTCCAGCATGTATGCGAAATTCCTCTCGTTATAGCTGCATGCCCAACAGCGGCCATTAAGCCGAAGAAGGTTGGCGAATACAAGAGCATTGAGATCAACGAAGCCAGATGT	VHCHTPAIDASGIVKSVMDDLFEYFGSHKLPAQVRIALACCLNMCGAVHCSDIAILGVHRKPPFIEHERVQHVCEIPLVIAACPTAAIKPKKVGEYKSIEINEARC	25881	0	0	0.8125	0	0	0	0	0	0.389229	0.392588	0	0	0	0	0	0	0	0	0	0	0.000638162	0.125749	0.117528	0	0	0.0565577	0.0929302	0.0636803	0.0920671	0.00109131	0	0.199837	0.194447	0.0681319	0.0748396
KamHT5	b04826fab007aefe23bcf6ef684ba8ae	ATTCACTGTCATACTCCTGCTATTGATGCTTCTGGAGTTGTAAAAGCATTAATGGATGAGTTATTTGAGTATTTTGGTTCCCATAAACTACCTGCAAAGACAAAACTTGCTCTTGCTTGCTGTTTAAATATGTGTGGAGCTGTTCATTGCTCTGATATTGCTATTGTAGGAACACACAGAAAGCCTCCTTTTGTAGAAGATGAGAGATTAGAAGCAGTTTGTGAGATTCCTTTAACTATTGCATCTTGTCCTTTAGGAGCTATTAGACCTGCTACAGTGGAAATTGATGGAAAGAAAAAGAAAACAGTAAGAGTGAATGTTGAGCGTTGT	IHCHTPAIDASGVVKALMDELFEYFGSHKLPAKTKLALACCLNMCGAVHCSDIAIVGTHRKPPFVEDERLEAVCEIPLTIASCPLGAIRPATVEIDGKKKKTVRVNVERC	15630	0	0	0	0	0	0	0	0	0	0	0	0	0	0	0	0	0	0	0	0	0	0.0777485	0.0827361	0	0	0.142582	0.144302	0.145555	0.145685	0	0	0.0180982	0.0170034	0	0
KamHT6	9c80d92fe00b72c486e72b66ca72f7bc	ATTCACTGTCATACTCCTGCTATTGATGCTTCTGGAGTTGTAAAAGCATTAATGGATGAGTTATTTGAGTATTTTGGTTCCCATAAACTACCTGCAAAGACAAAACTTGCTCTTGCTTGCTGTTTAAATATGTGTGGAGCTGTTCATTGCTCTGATATTGCTATTGTAGGAATACACAGAAAGCCTCCTTTTGTAGAAGATGAGAGATTAGAAGCAGTTTGTGAGATTCCTTTAACTATTGCAGCTTGTCCTTTAGGAGCTATTAGACCTGCTACAGTGGAAATTGATGGAAAGAAAAAGAAAACAGTAAGAGTGAATGTTGAGCGTTGT	IHCHTPAIDASGVVKALMDELFEYFGSHKLPAKTKLALACCLNMCGAVHCSDIAIVGIHRKPPFVEDERLEAVCEIPLTIAACPLGAIRPATVEIDGKKKKTVRVNVERC	10189	0	0	0	0	0	0	0	0	0	0	0	0	0	0	0	0	0	0	0	0	0	0.0170539	0.017257	0	0	0.110098	0.111841	0.107842	0.110018	0.00381957	0	0.00698324	0.00670775	0	0
KamHT7	40f10f6a4aa2b91f67a29d82c5f36ed6	ATTCACTGTCATACACCTGCAACGGATGCTTCAGGTGTAGTTAAGGCAATTATGGATGAGCTTTTTGAGTATTTTGGATCGCATAAACTTCCAGCTCAGGTAAGAATTGCTCTTGCCTGTTGTTTGAATATGTGTGGTGCTGTTCACTGTTCAGATATTGCAGTGGTTGGTATTCATAGAAAACCTCCTCTTGTTGAAGATGAAAGACTTGATAAGGTTTGTGAAATTCCTCTTGTGATTGCAGCTTGTCCTCTTGGTGCTATCAAACCTGCTACAGTTGAGATAGGCGGTGAAAAGAGAAAGACCGTTAGAGTAAATGTAGACAGATGT	IHCHTPATDASGVVKAIMDELFEYFGSHKLPAQVRIALACCLNMCGAVHCSDIAVVGIHRKPPLVEDERLDKVCEIPLVIAACPLGAIKPATVEIGGEKRKTVRVNVDRC	8925	0	0	0	0	0	0	0	0	0	0	0	0	0	0	0.269397	0.280585	0	0	0	0	0	0.0173413	0.018092	0	0	0	0	0	0	0.194616	0.205152	0	0	0	0
KamHT8	3f337d5dbc6ac6a50d6af7e5ae921b1e	ATTCACTGTCATACACCTGCAATAGATGCTTCAGGTGTAGTTAAGTCAATTATGGATGAACTTTTTGAGTATTTTGGATCGCATAAACTCCCAGCTCAGGTAAGAATTTCTCTTGCCTGTTGTTTGAATATGTGTGGTGCTGTTCACTGTTCAGATATTGCAGTGGTTGGTATTCATAGAAAACCTCCTCTTGTTGAAGATGAAAGACTTGAAAAGGTTTGTGAAATTCCTCTTGTGATTGCAGCTTGTCCTCTTGGTGCTATCAAACCTGCTACAGTTGAGATAGGCGGTGAAAAGAGAAAGACCGTTAGAGTAAATGTAGACAGATGT	IHCHTPAIDASGVVKSIMDELFEYFGSHKLPAQVRISLACCLNMCGAVHCSDIAVVGIHRKPPLVEDERLEKVCEIPLVIAACPLGAIKPATVEIGGEKRKTVRVNVDRC	8309	0	0	0	0	0	0	0	0	0	0	0	0	0	0	0.0948069	0.0952929	0	0	0	0.0622254	0.0642417	0	0	0	0	0.0395455	0.0264598	0.0385767	0.0265345	0.0776646	0.0891042	0.00581937	0.00709773	0	0
KamHT9	72e8349d9974c69957323a711a53791f	ATTCACTGTCATACACCTGCAACGGATGCTTCAGGTGTAGTTAAGGCAATTATGGATGAGCTTTTTGAGTATTTTGGATCGCATAAACTCCCAGCTCAGGTAAGAATTTCTCTTGCCTGTTGTTTGAATATGTGTGGTGCTGTTCACTGTTCAGATATTGCAGTGGTTGGTATTCATAGAAAACCTCCTCTTGTTGAAGATGAAAGACTTGATAAGGTTTGTGAAATTCCTCTTGTGATTGCAGCTTGTCCTCTTGGTGCAATTAAACCTGCTACAGTTGAGATAGATGGTGAAAAAAGAAAGACCGTTAGGGTAAATGTTGACAGATGT	IHCHTPATDASGVVKAIMDELFEYFGSHKLPAQVRISLACCLNMCGAVHCSDIAVVGIHRKPPLVEDERLDKVCEIPLVIAACPLGAIKPATVEIDGEKRKTVRVNVDRC	7987	1	0	0	0	0	0	0	0	0	0	0	0	0	0	0.19517	0.204511	0	0	0	0	0	0	0	0	0	0.00539257	0.00426528	0.00472133	0.00372345	0.303929	0.305602	0	0	0	0.0128297
KamHT10	4af2b11602a1b9336845222de33e083a	ATTCACTGTCATACACCCGCAACGGATGCTTCAGGTGTAGTTAAGGCAATTATGGATGAACTTTTTGAGTATTTTGGATCGCATAAACTTCCAGCCCAGGTAAGAATTGCTCTTGCCTGTTGTTTGAATATGTGTGGTGCTGTTCACTGTTCAGATATTGCAGTGGTTGGTATTCATAGAAAACCTCCTCTTGTTGAAGATGAAAGACTTGAAAAGGTTTGTGAAATTCCTCTTGTGATTGCCGCTTGTCCTCTTGGTGCTATCAAACCTGCTACAGTTGAGATAGATGGTGAAAAAAGAAAGACCGTTAGGGTAAATGTTGACAGATGT	IHCHTPATDASGVVKAIMDELFEYFGSHKLPAQVRIALACCLNMCGAVHCSDIAVVGIHRKPPLVEDERLEKVCEIPLVIAACPLGAIKPATVEIDGEKRKTVRVNVDRC	6171	0	0	0	0	0	0	0	0	0	0	0	0	0	0	0	0	0	0	0	0.0509622	0.0518507	0.118707	0.11892	0	0	0	0	0	0	0	0	0	0	0	0
KamHT11	6a2def4352b041717f6f189fd3d61f5c	ATTCACTGTCATACACCTGCAACGGATGCTTCAGGTGTAGTTAAGTCAATTATGGATGAACTTTTTGAGTATTTTGGATCGCATAAACTCCCGGCTCAGGTAAGAATTTCTCTTGCCTGTTGTTTGAATATGTGTGGTGCTGTTCACTGTTCAGATATTGCAGTGGTTGGTATTCATAGAAAACCACCTCTTGTTGAAGATGAAAGACTAGAAAAGGTTTGTGAAATTCCTCTTGTGATTGCCGCTTGTCCTCTTGGTGCAATTAAACCTGCTACAGTTGAGATAGATGGTGAAAAAAGAAAGACCGTTAGGGTTAATGTTGACAGATGT	IHCHTPATDASGVVKSIMDELFEYFGSHKLPAQVRISLACCLNMCGAVHCSDIAVVGIHRKPPLVEDERLEKVCEIPLVIAACPLGAIKPATVEIDGEKRKTVRVNVDRC	5083	0	0	0	0	0	0	0	0	0	0	0	0	0	0	0.222542	0.211647	0	0	0	0	0	0	0	0	0	0	0	0	0	0	0	0	0	0	0
KamHT12	b94e51cdd45038028790d94839fc83df	ATTCACTGTCATACTCCTGCTATTGATGCTTCTGGAGTTGTAAAAGCATTAATGGATGAGTTATTTGAGTATTTTGGTTCCCATAAACTACCTGCAAAGACAAAACTTGCTCTTGCTTGCTGTTTAAATATGTGTGGAGCTGTTCATTGCTCTGATATTGCTATTGTAGGAATACACAGAAAGCCTCCTTTTGTAGAAGATGAGAGATTAGAAGCAGTTTGTGAGATTCCTTTAACTATTGCATCTTGTCCTTTAGGAGCTATTAGACCTGCTACAGTGGAAATTGATGGAAAGAAAAAGAAAACAGTAAGAGTGAATGTTGAGCGTTGT	IHCHTPAIDASGVVKALMDELFEYFGSHKLPAKTKLALACCLNMCGAVHCSDIAIVGIHRKPPFVEDERLEAVCEIPLTIASCPLGAIRPATVEIDGKKKKTVRVNVERC	4680	0	0	0.1875	0	0	0	0	0	0.00411827	0.00380078	0	0	0	0	0	0	0	0	0	0.00560634	0.00526484	0.111186	0.116206	0	0	0	0.00792662	0	0.00701576	0	0	0	0	0	0
KamHT13	1bef378c37d126b2abd4745e7af8cf45	GTTCACTGCCATGGATCAGCAACTGATGCCTCTGGTTTGGTTAAATGCATAATGGATGAGCTTGCTGACTACTTTACAACAAAAGAACTTCCAAATAAAGTAAGGATTGCAGTTGCATGTTGTACAAACATGTGTGGTGCGGTTCATTGCTCAGACATAGCGCTTGTTGGCATTCATAGAAAAATGCCAAGGATTGATCATGAAAGCTTTAAAAACCTTTGCGAGCTTCCAACTACAATGGCTTCATGCCCAACAGCTGCAATAACACCTGATCCAGCAAAAAAGTCAATAAAAATTAATCCAGACAAGTGT	VHCHGSATDASGLVKCIMDELADYFTTKELPNKVRIAVACCTNMCGAVHCSDIALVGIHRKMPRIDHESFKNLCELPTTMASCPTAAITPDPAKKSIKINPDKC	3622	0	0	0	0	0	0	0	0	0	0	0	0	0	0	0	0	0	0	0	0	0	0	0	0	0	0.0365924	0.0448043	0.0377706	0.0473857	0	0	0	0	0	0
KamHT14	4af69ff4f1ed1f71fd6c21c837dac042	ATTCACTGTCATACACCTGCAATAGATGCTTCAGGTGTAGTTAAGGCAATTATGGATGAACTTTTTGAGTATTTTGGATCGCATAAACTCCCAGCTCAGGTAAGAATTTCTCTTGCCTGTTGTTTGAATATGTGTGGTGCTGTTCACTGTTCAGATATTGCAGTGGTTGGTATTCATAGAAAACCTCCTCTTGTTGAAGATGAAAGACTTGAAAAGGTTTGTGAAATTCCTCTTGTGATTGCAGCTTGTCCTCTTGGTGCTATCAAACCTGCTACAGTTGAGATAGGCGGTGAAAAGAGAAAGACTGTTAGAGTAAATGTAGACAGATGT	IHCHTPAIDASGVVKAIMDELFEYFGSHKLPAQVRISLACCLNMCGAVHCSDIAVVGIHRKPPLVEDERLEKVCEIPLVIAACPLGAIKPATVEIGGEKRKTVRVNVDRC	2945	0	0	0	0	0	0	0	0	0	0	0	0	0	0	0	0	0	0	0	0.0281327	0.0256328	0.0530299	0.0555981	0	0	0	0	0	0	0	0	0	0	0	0
KamHT15	84d3eef05eaf61df3126a3610453ef93	ATTCACTGTCATACTCCTGCTATTGATGCTTCTGGAGTTGTAAAAGCATTAATGGATGAGTTATTTGAGTATTTTGGTTCCCATAAACTACCTGCAAAGACAAAACTTGCTCTTGCTTGTTGTTTAAATATGTGTGGAGCTGTTCATTGCTCTGATATTGCTATTGTAGGAATACACAGAAAGCCTCCTTTTGTAGAAGATGAGAGATTAGAAGCAGTTTGTGAGATTCCTTTAACTATTGCAGCTTGTCCTTTAGGAGCTATTAGACCTGCTACAGTGGAAATTGATGGAAAGAAAAAGAAAACAGTAAGAGTGAATGTTGAGCGTTGT	IHCHTPAIDASGVVKALMDELFEYFGSHKLPAKTKLALACCLNMCGAVHCSDIAIVGIHRKPPFVEDERLEAVCEIPLTIAACPLGAIRPATVEIDGKKKKTVRVNVERC	2815	0	0	0	0	0	0	0	0	0	0	0	0	0	0	0	0	0	0	0	0	0	0	0	0	0	0.0338319	0.0323482	0.0340281	0.0329231	0	0	0	0	0	0
KamHT16	84f76f31ad5a944e569a8cdf8c53c4f9	GTGCATTGTCATACGCCTGCAACAGATGCATCCGGTATTGTTAAGGCAGTGATGGATGAGCTTTATGATTACTTCAAGACCATGAAACTCCCTGCTAAACTCAGAATCTCCCTTGCATGTTGTCTGAACATGTGTGGTGCTGTTCACTGTTCTGATATAGCTATCCTTGGGGTGCACAGAAGGCCACCAAAGATACTACCCAACCTCAGCAAGATCTGTGAAATCCCCACAACTGTTGCAGCCTGTCCTACAGGAGCTATTGCACCAGCAGTTGTTGATGGAGTTCAGACGGTTGAGGTCAATGAAGAAAAATGT	VHCHTPATDASGIVKAVMDELYDYFKTMKLPAKLRISLACCLNMCGAVHCSDIAILGVHRRPPKILPNLSKICEIPTTVAACPTGAIAPAVVDGVQTVEVNEEKC	2191	0	0	0	0	0	0	0	0	0.0032735	0.00190039	0	0	0	0	0	0	0	0	0.166667	0.0507096	0.0471708	0	0	0	0	0	0	0.000460617	0	0	0	0.00727421	0.00850168	0	0
KamHT17	31b9240368b47ce05c9fef2bd6e678d6	GTACACTGTCACACACCTGCAACAGATGCATCAGGTCCTGTTAAGGCTACAGCTGATGTATTATTTGATGAGTTTAAAAATATGAGACTACCTGCCAAATTAAGAATTGCATTGGCTTGTTGCCTCAACATGTGTGGTGCGGTCCATTGTTCTGACATCGCACTTCTCGGCTACCATCGTAAACCCCCGGCAATTGACCATGAAGTTCTTGGTAAAGTTTGCGAAATACCATTGGTTGTTGCTGCATGTCCACTTTATGCAATTAAACCAATTACTACAGAAGATGGGAAAAAGAGCGTTCAGGTTAATGTCGAAAAATGT	VHCHTPATDASGPVKATADVLFDEFKNMRLPAKLRIALACCLNMCGAVHCSDIALLGYHRKPPAIDHEVLGKVCEIPLVVAACPLYAIKPITTEDGKKSVQVNVEKC	2089	0	0	0	0	0	0	0	0	0.0846885	0.0760947	0	0	0	0	0	0	0	0	0	0	0	0	0	0	0	0	0	0	0	0	0	0	0	0.158242	0.129722
KamHT18	b011a886230c64d36559be3ed4b37030	ATTCACTGTCATACTCCTGCTATTGATGCTTCTGGAGTTGTAAAAGCATTAATGGATGAGCTTTTTGAATATTTTGGTTCCCATAAACTACCTGCAAAGACAAAACTTGCTCTTGCTTGCTGTTTAAATATGTGTGGAGCTGTTCATTGCTCTGATATTGCTATTGTAGGAATACACAGAAAGCCTCCTTTTGTAGAAGATGAGAGATTAGAAGCAGTTTGTGAGATTCCTTTAACAATTGCAGCTTGTCCTTTAGGAGCTATTAGACCTGCTACAGTGGAAATTGATGGAAAGAAAAAGAAAACAGTAAGAGTGAATGTTGAGCGTTGT	IHCHTPAIDASGVVKALMDELFEYFGSHKLPAKTKLALACCLNMCGAVHCSDIAIVGIHRKPPFVEDERLEAVCEIPLTIAACPLGAIRPATVEIDGKKKKTVRVNVERC	1875	0	0	0	0	0	0	0	0	0	0	0	0	0	0	0	0	0	0	0	0	0	0.0514012	0.0558068	0	0	0	0	0	0	0	0	0	0	0	0
KamHT19	66ddcb5f9ddb0c5f7ab93d7837a99d95	ATTCACTGTCATACACCTGCAATAGATGCTTCAGGTGTAGTTAAGGCAATTATGGATGAACTTTTTGAGTATTTTGGATCGCATAAACTCCCAGCTCAGGTAAGAATTTCTCTTGCCTGTTGTTTGAATATGTGTGGTGCTGTTCACTGTTCAGATATTGCAGTGGTTGGTATTCATAGAAAACCTCCTCTTGTTGAAGATGAAAGACTTGAAAAGGTTTGTGAAATTCCTCTTGTGATTGCAGCTTGTCCTCTTGGTGCTATCAAACCTGCTACAGTTGAGATAGGCGGTGAAAAGAGAAAGACCGTTAGAGTAAATGTAGACAGATGT	IHCHTPAIDASGVVKAIMDELFEYFGSHKLPAQVRISLACCLNMCGAVHCSDIAVVGIHRKPPLVEDERLEKVCEIPLVIAACPLGAIKPATVEIGGEKRKTVRVNVDRC	1745	0	0	0	0	0	0	0	0	0	0	0	0	0	0	0	0	0	0	0	0.000656599	0.000584982	0	0	0	0	0.0145728	0.00966293	0.0149125	0.010504	0	0	0.0245577	0.0225411	0	0
KamHT20	4866dda405c7c65d98b4e66367a25e62	ATTCATTGCCATTCAGCAGCAGTTGATGCTTCTGCTTTAGTTAAATGTATAATGGATGAATTTGCTGATTATTTTACCACAAAAGAAACTCCTAATAGGGTGAGATTCGCAGTTGCTTGTTGTACAAACATGTGTGGTGCAGTTCATTGCTCAGATATAGCATTTGTTGGAATTCATAGAAAGATTCCAAGAATTGACCATGATAACTTTAAAAATCTCTGTGAGCTTCCTACAACAATGGCCGCATGCCCAACAGCTGCAATAACACCTGATCCAGCAAAGAAATCAGTAAAAATCAATGCAGAGAAGTGC	IHCHSAAVDASALVKCIMDEFADYFTTKETPNRVRFAVACCTNMCGAVHCSDIAFVGIHRKIPRIDHDNFKNLCELPTTMAACPTAAITPDPAKKSVKINAEKC	1703	0	0	0	0	0	0	0	0	0.0342133	0.0250218	0	0	0	0	0	0	0	0	0	0.000303046	0.000478622	0.0296527	0.0292255	0	0	0	0.000339712	0	0	0	0	0	0	0	0
KamHT21	54d654fb7ead18cb5f0cbd7270964e98	ATTCACTGTCATACACCTGCAATAGATGCTTCAGGTGTAGTTAAGGCAATTATGGATGAACTTTTTGAGTATTTTGGATCGCATAAACTCCCAGCTCAGGTAAGAATTTCTCTTGCCTGTTGTTTGAATATGTGTGGTGCTGTTCACTGTTCAGATATTGCAGTGGTTGGTATTCATAGAAAACCTCCTCTTGTTGAAGATGAAAGACTTGAAAAGGTTTGTGAAATTCCTCTTGTGATTGCAGCTTGTCCTCTTGGTGCTATCAAACCTGCTACAGTTGAGATAGGCGGTGAAAAGAGAAAGACCGTTAGAGTAAATGAAGACAGATGT	IHCHTPAIDASGVVKAIMDELFEYFGSHKLPAQVRISLACCLNMCGAVHCSDIAVVGIHRKPPLVEDERLEKVCEIPLVIAACPLGAIKPATVEIGGEKRKTVRVNEDRC	1690	0	0	0	0	0	0	0	0	0	0	0	0	0	0	0	0	0	0	0	0.00540431	0.00531802	0.00526946	0.00431424	0	0	0	0.000679425	0	0.000548718	0	0	0.0399791	0.0461742	0	0
KamHT22	05770f3aa16541cafb21e80783208b75	ATTCACTGTCATACACCTGCAACGGATGCTTCAGGTGTAGTTAAGTCAATTATGGATGAACTTTTTGAGTATTTTGGATCGCATAAACTCCCAGCTCAGGTAAGAATTTCTCTTGCCTGTTGTTTGAATATGTGTGGTGCTGTTCACTGTTCAGATATTGCAGTGGTTGGTATTCATAGAAAACCTCCTCTTGTTGAAGATGAAAGACTTGAAAAGGTATGTGAAATTCCTCTTGTGATTGCCGCTTGTCCTCTTGGTGCAATTAAACCTGCTACAGTTGAGATAGATGGTGAAAAAAGAAAGACCGTTAGGGTAAATGTTGACAGATGT	IHCHTPATDASGVVKSIMDELFEYFGSHKLPAQVRISLACCLNMCGAVHCSDIAVVGIHRKPPLVEDERLEKVCEIPLVIAACPLGAIKPATVEIDGEKRKTVRVNVDRC	1685	0	0	0	0	0	0	0	0	0	0	0	0	0	0	0.00720313	0.00667511	0	0	0	0	0	0	0	0	0	0	0	0	0	0.156421	0.156464	0	0	0	0
KamHT23	97acd99924297d4520059625451385ff	ATTCACTGTCATACACCTGCAACGGATGCTTCAGGTGTAGTTAAGGCAATTATGGATGAGCTTTTTGAGTATTTTGGATCGCATAAACTTCCAGCTCAGGTAAGAATTGCTCTTGCCTGTTGTTTGAATATGTGTGGTGCTGTTCACTGTTCAGATATTGCAGTGGTTGGTATTCATAGAAAACCTCCTCTTGTTGAAGATGAAAGACTTGATAAGGTTTGTGAAATTCCTCTTGTGATTGCAGCTTGTCCTCTTGGTGCTATTAAACCTGCTACAGTTGAGATAGGCGGTGAAAAGAGAAAGACCGTTAGAGTAAATGTAGACAGATGT	IHCHTPATDASGVVKAIMDELFEYFGSHKLPAQVRIALACCLNMCGAVHCSDIAVVGIHRKPPLVEDERLDKVCEIPLVIAACPLGAIKPATVEIGGEKRKTVRVNVDRC	1676	0	0	0	0	0	0	0	0	0	0	0	0	0	0	0.0714825	0.0729658	0	0	0	0	0	0	0	0	0	0	0	0	0	0	0	0	0	0	0
KamHT24	c12eb958ed24efe98dd0ea83cbf875e6	ATACACTGTCATTCCGCTGCAACTGACGCATCAGGTCTCGTAAAGGTCCTTATGGACGAATTCGCCGACTACTTTACTACAAAGGAAACGCCCAATAAGGTCAGGCTCGCTGTGGCCTGCTGCACTAACATGTGCGGCGCTGTCCACTGCTCTGATATAGCGATCGTTGCAGTTCACAGAAAGATTCCAACGATAGACCACGATAAGGTCAAGAATATGTGCGAGATCCCTTCAACTATTGCTGCCTGTCCGACAGGTGCAATAAGCCCTGACCCCGGTAAGAAGAGCGTTAAGGTCAATCCTGATAAGTGT	IHCHSAATDASGLVKVLMDEFADYFTTKETPNKVRLAVACCTNMCGAVHCSDIAIVAVHRKIPTIDHDKVKNMCEIPSTIAACPTGAISPDPGKKSVKVNPDKC	1503	0	0	0	0	0	0	0	0	0.0768743	0.0613667	0	0	0	0	0	0	0	0	0	0	0	0	0	0	0	0	0	0	0	0	0	0	0	0	0
KamHT25	4fdf1bb4e7df7dca6d51e7eca869d4cf	ATTCACTGTCATACACCTGCAATAGATGCTTCAGGTGTAGTTAAGTCAATTATGGATGAACTTTTTGAGTATTTTGGATCGCATAAACTCCCAGCTCAGGTAAGAATTTCTCTTGCTTGTTGTTTGAATATGTGTGGTGCTGTTCACTGTTCAGATATTGCAGTGGTTGGTATTCATAGAAAACCTCCTCTTGTTGAAGATGAAAGACTTGAAAAAGTTTGTGAAATTCCTCTTGTGATTGCAGCTTGTCCTCTTGGTGCTATCAAACCTGCTACAGTTGAGATAGGCGGTGAAAAGAGAAAGACCGTTAGAGTAAATGAAGACAGATGT	IHCHTPAIDASGVVKSIMDELFEYFGSHKLPAQVRISLACCLNMCGAVHCSDIAVVGIHRKPPLVEDERLEKVCEIPLVIAACPLGAIKPATVEIGGEKRKTVRVNEDRC	1492	0	0	0	0	0	0	0	0	0	0	0	0	0	0	0	0	0	0	0	0	0	0	0	0	0	0	0	0	0	0	0	0.0471369	0.053194	0	0
KamHT26	a00543d2291df52019c1b954fd9ef90a	ATTCACTGTCATACACCTGCAACGGATGCTTCAGGTGTAGTTAAGGCAATTATGGATGAGCTTTTTGAGTATTTTGGATCGCATAAACTCCCAGCTCAGGTAAGAATTTCTCTTGCCTGTTGTTTGAATATGTGTGGTGCTGTTCACTGTTCAGATATTGCAGTGGTTGGTATTCATAGAAAACCACCTCTTGTTGAAGATGAAAGACTAGACAAGGTTTGTGAAATTCCTCTTGTGATTGCCGCTTGTCCTCTTGGTGCAATTAAACCTGCTACAGTTGAGATAGATGGTGAAAAAAGAAAGACCGTTAGGGTAAATGTTGACAGATGT	IHCHTPATDASGVVKAIMDELFEYFGSHKLPAQVRISLACCLNMCGAVHCSDIAVVGIHRKPPLVEDERLDKVCEIPLVIAACPLGAIKPATVEIDGEKRKTVRVNVDRC	1470	0	0	0	0	0	0	0	0	0	0	0	0	0	0	0	0	0	0	0	0	0	0	0	0	0	0	0	0	0	0.150418	0.151974	0	0	0	0
KamHT27	5ac349bcae32262c9d7249a64c755dd3	GTTCACTGCCATTCATCAGCAACTGATGCCTCTGGTTTGGTTAAATGCATAATGGATGAGCTTGCTGACTACTTTACAACAAAAGAACTTCCAAATAAAGTAAGGATTGCAGTTGCATGTTGTACAAACATGTGTGGTGCGGTTCATTGCTCAGACATAGCGCTTGTTGGCATTCATAGAAAAATGCCAAGGATTGATCATGAAAGCTTTAAAAACCTTTGCGAGCTTCCAACTACAATGGCCGCATGCCCAACAGCTGCAATAACACCTGATCCAGCAAAGAAATCAGTAAAAATCAATGCAGAGAAGTGC	VHCHSSATDASGLVKCIMDELADYFTTKELPNKVRIAVACCTNMCGAVHCSDIALVGIHRKMPRIDHESFKNLCELPTTMAACPTAAITPDPAKKSVKINAEKC	1348	0	0	0	0	0	0	0	0	0	0	0	0	0	0	0	0	0	0	0	0	0.000425441	0.0203114	0.0203187	0	0	0.00263209	0.00237799	0.00247582	0.0027044	0	0	0.0128608	0.0145854	0	0
KamHT28	01db7ecb15624e9ad0b6f738a26cfbd4	ATTCACTGTCATACACCTGCAATAGATGCTTCAGGTGTAGTTAAGTCAATTATGGATGAACTTTTTGAGTATTTTGGCTCACATAAACTCCCAGCTCAGGTAAGAATTGCTCTTGCCTGTTGTTTGAATATGTGTGGTGCTGTTCACTGTTCAGATATTGCAGTGGTTGGTATTCATAGAAAACCTCCTCTTGTTGAAGATGAAAGACTTGATAAGGTTTGTGAAATTCCTCTTGTGATTGCAGCTTGTCCTCTTGGTGCTATCAAACCTGCTACAGTTGAGATAGGCGGTGAAAAGAGAAAGACCGTTAGAGTAAATGTAGACAGATGT	IHCHTPAIDASGVVKSIMDELFEYFGSHKLPAQVRIALACCLNMCGAVHCSDIAVVGIHRKPPLVEDERLDKVCEIPLVIAACPLGAIKPATVEIGGEKRKTVRVNVDRC	1228	0	0	0	0	0	0	0	0	0	0	0	0	0	0	0.0527543	0.0528254	0	0	0	0	0	0	0	0	0	0	0	0	0	0	0	0	0	0	0
KamHT29	99084287d50c9a081d88b26633f9bc79	ATTCACTGTCATACTCCTGCTATTGATGCTTCTGGAGTTGTAAAAGCATTAATGGATGAGTTATTTGAGTATTTTGGTTCCCATAAACTACCTGCAAAGACAAAACTTGCTCTTGCTTGCTGTTTAAATATGTGTGGAGCTGTTCATTGCTCTGATATTGCTATTGTAGGAATACACAGAAAGCCTCCTTTTGTAGAAGATGAGAGATTAGAAGCAGTTTGTGAGATTCCTTTAACTATTGCAGCTTGTCCCTTGGGAGCTATAAGACCTGCTACAGTGGAAATTGATGGAAAGAAAAAGAAAACAGTAAGAGTGAATGTTGAGCGTTGT	IHCHTPAIDASGVVKALMDELFEYFGSHKLPAKTKLALACCLNMCGAVHCSDIAIVGIHRKPPFVEDERLEAVCEIPLTIAACPLGAIRPATVEIDGKKKKTVRVNVERC	1172	0	0	0	0	0	0	0	0	0	0	0	0	0	0	0	0	0	0	0	0	0	0.000191617	6.95846e-05	0	0	0.0126469	0.0144189	0.0121488	0.0147762	0	0	0	0	0	0
KamHT30	0ed7793a722b3d8b43d5351f6428937b	ATACACTGTCATTCCGCTGCAACTGACGCATCAGGTCTCGTAAAGGTCCTTATGGACGAATTCGCCGACTACTTTACTACAAAGGAAACGCCCAATAAGGTCAGGCTCGCTGTGGCCTGCTGCACTAACATGTGCGGCGCTGTCCACTGCTCTGATATAGCGATCGTTGCAGTTCACAGAAAGATTCCAACGATAGACCACGATAAGGTCAAGAATATGTGCGAGGTCCCTTCAACTATTGCTGCCTGTCCGACAGGTGCAATAAGCCCTGACCCCGGTAAGAAGAGCGTTAAGGTCAATCCTGATAAGTGT	IHCHSAATDASGLVKVLMDEFADYFTTKETPNKVRLAVACCTNMCGAVHCSDIAIVAVHRKIPTIDHDKVKNMCEVPSTIAACPTGAISPDPGKKSVKVNPDKC	1017	0	0	0	0	0	0	0	0	0.0424498	0.0361866	0	0	0	0	0	0	0	0	0	0	0	0	0	0	0	0	0	0	0	0	0	0	0	0.0725275	0.0655738
KamHT31	052867e57f9a0fcd93eddf8778c9998f	ATTCATTGCCATTCAGCAGCAGTTGATGCTTCTTCTTTAGTTAAATGTATAATGGATGAATTTGCTGATTATTTTACCACAAAAGAAACTCCTAATAAGGTGAGATTCGCAGTTGCTTGTTGTACAAACATGTGTGGTGCAGTTCATTGCTCAGATATAGCATTTGTTGGAATTCATAGAAAGATTCCAAGAATTGACCATGATAACTTTAAAAATCTCTGTGAGCTTCCTACAACAATGGCCGCATGCCCAACAGCTGCAATAACACCTGATCCAGCAAAGAAATCAGTAAAAATCAATGCAGAGAAGTGT	IHCHSAAVDASSLVKCIMDEFADYFTTKETPNKVRFAVACCTNMCGAVHCSDIAFVGIHRKIPRIDHDNFKNLCELPTTMAACPTAAITPDPAKKSVKINAEKC	958	0	0	0	0	0	0	0	0	0.0470961	0.0405416	0	0	0	0	0	0	0	0	0	0	0	0	0	0	0	0	0	0	0	0	0	0	0	0	0
KamHT32	cf6a7aeb160c9e3ba77ec5e717a48144	ATTCACTGTCATACTCCTGCTATTGATGCTTCTGGAGTTGTAAAAGCATTAATGGATGAGTTATTTGAGTATTTTGGTTCCCATAAACTACCTGCAAAGACAAAACTTGCTCTTGCTTGCTGTTTAAATATGTGTGGAGCTGTTCATTGCTCTGATATTGCTATTGTAGGAATACACAGAAAGCCTCCTTTTGTAGAAGATGAGAGATTAGAAGCAGTTTGTGAGATTCCTCTAACTATTGCATCTTGTCCTTTAGGAGCTATTAGACCTGCTACAGTGGAAATTGATGGAAAGAAAAAGAAAACAGTAAGAGTGAATGTTGAGCGTTGT	IHCHTPAIDASGVVKALMDELFEYFGSHKLPAKTKLALACCLNMCGAVHCSDIAIVGIHRKPPFVEDERLEAVCEIPLTIASCPLGAIRPATVEIDGKKKKTVRVNVERC	947	0	0	0	0	0	0	0	0	0	0	0	0	0	0	0	0	0	0	0	0	0	0.0266347	0.0272076	0	0	0	0	0	0	0	0	0	0	0	0
KamHT33	e54151471c108c7fc07ca0d2fa8c33f3	ATTCATTGTCACAGTGCTGCAACAGATGCCTCAGGAATTGTGAAGTCCTTAATGGATGAGCTGTTTAATTATTTTACGACCATGAAACTCCCAGCCAAATTGAGGGTTTCTTTGGCTTGTTGTATCAATATGTGTGGGGCCATACATTGTTCAGATTTAGCAGTAGTAGGGGTTCATACAAAGGTTCCAAAGATTGACCATGAAAAGCTTAAGGCAATCTGTGAGATTCCAACGACCATTGCCTCATGTCCAACAGGAGCTATTCGTCGCCATCCTGACAAAGAGATTCAAAGTGTCGTGATTCGAGAAGATCTGTGT	IHCHSAATDASGIVKSLMDELFNYFTTMKLPAKLRVSLACCINMCGAIHCSDLAVVGVHTKVPKIDHEKLKAICEIPTTIASCPTGAIRRHPDKEIQSVVIREDLC	885	0	0	0	0	0	0	0	0	0.0445618	0.0366617	0	0	0	0	0	0	0	0	0	0	0	0	0	0	0	0	0	0	0	0	0	0	0	0	0
KamHT34	c5e567e83dfd4cce117caa6edec80ea5	GTTCACTGCCATTCATCAGCAACTGATGCCTCTGGTTTGGTTAAATGCATAATGGATGAGCTTGCTGACTACTTTACAACAAAAGAACTTCCAAATAAAGTAAGGATTGCAGTTGCATGTTGTACAAACATGTGTGGTGCGGTTCATTGCTCAGACATAGCGCTTGTTGGAATTCATAGAAAAATGCCAAGGATTGATCATGAAAGCTTTAAAAACCTTTGCGAGCTTCCAACTACAATGGCCGCATGCCCAACAGCTGCAATAACACCTGATCCAGCAAAGAAATCAGTAAAAATCAATGCAGAGAAGTGC	VHCHSSATDASGLVKCIMDELADYFTTKELPNKVRIAVACCTNMCGAVHCSDIALVGIHRKMPRIDHESFKNLCELPTTMAACPTAAITPDPAKKSVKINAEKC	851	0	0	0	0	0	0	0	0	0	0	0	0	0	0	0	0	0	0	0	0	0	0	0	0	0	0	0	0	0	0	0	0.0281657	0.0286249	0	0
KamHT35	ff31fd392eddfeaccf7a5f1d4505e2a3	ATTCACTGCCACAGTGCAGCCACAGATGCATCAGGTCTTGTAAAGGCCATAATGGATGAGTTGTATGATTATTTTACAAGCATGAAACTGCCTGCATATGTGAGAATTGCCGTGGCATGTTGTATAAACATGTGCGGGGCAGTGCATTGCTCTGATTTGGCCATAGTGGGTGTGCACAGAAAACCTCCAAAGATTGACCATGAAAAGGTCCTTGCCCAGTGTGAGATACCCACCACGATCCAGTCTTGTCCCACAGGGGCCATAAGACGCCACCCTGATCCCAATGTAAAGAGTGTGGTGGTGCGTGAAGACTTATGC	IHCHSAATDASGLVKAIMDELYDYFTSMKLPAYVRIAVACCINMCGAVHCSDLAIVGVHRKPPKIDHEKVLAQCEIPTTIQSCPTGAIRRHPDPNVKSVVVREDLC	815	0	0	0	0	0	0	0	0	0.0323126	0.0337319	0	0	0	0	0	0	0	0	0	0	0	0.00105389	0.00153086	0	0	0	0	0	0	0	0	0.00128026	0.00132595	0	0
KamHT36	2fc02a3b65e5e432968895ddbd9bfd73	ATTCACTGTCATACACCTGCAACGGATGCTTCAGGTGTAGTTAAGTCAATTATGGATGAACTTTTTGAGTATTTTGGATCGCATAAACTCCCAGCTCAGGTAAGAATTTCTCTTGCCTGTTGTTTGAATATGTGTGGTGCTGTTCACTGTTCAGATATTGCAGTGGTTGGCATTCATAGGAAACCACCTCTTGTTGAAGATGAAAGACTAGAAAAGGTTTGTGAAATTCCTCTTGTGATTGCCGCTTGTCCTCTTGGTGCAATTAAACCTGCTACAGTTGAGATAGATGGTGAAAAAAGAAAGACCGTTAGGGTAAATGTTGACAGATGT	IHCHTPATDASGVVKSIMDELFEYFGSHKLPAQVRISLACCLNMCGAVHCSDIAVVGIHRKPPLVEDERLEKVCEIPLVIAACPLGAIKPATVEIDGEKRKTVRVNVDRC	800	0	0	0	0	0	0	0	0	0	0	0	0	0	0	0.03629	0.0311889	0	0	0	0	0	0	0	0	0	0	0	0	0	0	0	0	0	0	0
KamHT37	c6f418d9e34faf0828e7079f49799943	ATACACTGTCATTCTGCTGCAACTGACGCATCAGGTCTCGTAAAGGTCCTTATGGACGAATTCGCCGACTACTTTACTACAAAGGAAACGCCCAATAAGGTCAGGCTCGCTGTGGCCTGCTGCACTAACATGTGCGGCGCTGTCCACTGCTCTGATATAGCGATCGTTGCAGTTCACAGAAAGATTCCAACGATAGACCACGATAAGGTCAAGAATATGTGCGAGGTCCCTTCAACTATTGCTGCCTGTCCGACGGGTGCAATAAGCCCTGACCCCGGTAAGAAGAGCGTTAAGGTCAATCCTGATAAGTGT	IHCHSAATDASGLVKVLMDEFADYFTTKETPNKVRLAVACCTNMCGAVHCSDIAIVAVHRKIPTIDHDKVKNMCEVPSTIAACPTGAISPDPGKKSVKVNPDKC	796	0	0	0	0	0	0	0	0	0.0368532	0.0353947	0	0	0	0	0	0	0	0	0	0	0	0	0	0	0	0	0	0	0	0	0	0	0	0	0
KamHT38	a1646c7b9a9069cae8d70cde5cee1336	ATTCATTGCCATTCAGCAGCAGTTGATGCTTCTGCTTTAGTTAAATGTATAATGGATGAATTTGCTGATTATTTTACCACAAAAGAAACTCCTAATAAGGTGAGATTCGCAGTTGCTTGTTGTACAAACATGTGTGGTGCAGTTCATTGCTCAGATATAGCATTTGTTGGAATTCATAGAAAGATTCCAAGAATTGACCATGATAACTTTAAAAATCTCTGTGAGCTTCCTACAACAATGGCCGCATGCCCAACAGCTGCAATAACACCTGATCCAGCAAAGAAATCAGTAAAAATCAATGCAGAGAAGTGC	IHCHSAAVDASALVKCIMDEFADYFTTKETPNKVRFAVACCTNMCGAVHCSDIAFVGIHRKIPRIDHDNFKNLCELPTTMAACPTAAITPDPAKKSVKINAEKC	762	0	0	0	0	0	0	0	0	0.0344245	0.0345237	0	0	0	0	0	0	0	0	0	0	0	0	0	0	0	0	0	0	0	0	0	0	0	0	0
KamHT39	2e9e2370e138382c9daf182dcf17134e	ATTCACTGTCATACTCCTGCTATTGATGCTTCTGGAGTTGTAAAATCATTAATGGATGAGTTATTTGAGTATTTTGGTTCCCATAAACTACCTGCAAAGACAAAACTTGCTCTTGCTTGCTGTTTAAATATGTGTGGAGCTGTTCATTGCTCTGATATTGCTATTGTAGGAATACACAGAAAGCCTCCTTTTGTAGAAGATGAGAGATTAGAAGCAGTTTGTGAGATTCCTTTAACTATTGCAGCTTGTCCCTTGGGAGCTATAAGACCTGCTACAGTGGAAATTGATGGAAAGAAAAAGAAAACAGTAAGAGTGAATGTTGAGCGTTGT	IHCHTPAIDASGVVKSLMDELFEYFGSHKLPAKTKLALACCLNMCGAVHCSDIAIVGIHRKPPFVEDERLEAVCEIPLTIAACPLGAIRPATVEIDGKKKKTVRVNVERC	736	0	0	0	0	0	0	0	0	0	0	0	0	0	0	0	0	0	0	0	0	0	0.00536527	0.00535801	0	0	0.00751107	0.00581286	0.00794565	0.0054088	0	0	0	0	0	0
KamHT40	898bb170945ee1c6ceeab2a978cb9803	AATCACTGCCACACATCCGTGATAGATGCGCCTGGATTGGCTAAAGCGATATCTGATGCCCTCTTTGAGTATTTCAAGAGGAACGATCTGCCAGCAAAGCTGAAGATAGCAATAGCATGCTGTCTCAACATGTGTGGTGCGATTCACTGCTCAGATATAGCGATAGTTGGCATGCACAGAAAGCCTCCTGTTGTCGATGATGAGATAGTGTCAAAGTTCTGCGAGATACCAACTACAGTGGCCAGCTGTCCAACATTAGCTATAAAGCCGAAGGTCCTTCCGGATGGAAAGAGAAGTGTTGAGATAAATCCTGAGAGATGC	NHCHTSVIDAPGLAKAISDALFEYFKRNDLPAKLKIAIACCLNMCGAIHCSDIAIVGMHRKPPVVDDEIVSKFCEIPTTVASCPTLAIKPKVLPDGKRSVEINPERC	659	0	0	0	0	0	0	0	0	0	0	0	0	0	0	0	0	0	0	0	0	0	0.00641916	0.00577552	0	0	0.004558	0.00554864	0.00512437	0.00529121	0	0	0	0	0	0
KamHT41	52277fcab5cade911988acf2df84c061	ATTCACTGCCACTCAGCAGCCACTGATGCATCTGGCCTTGTGAAGGTTCTCATGGATGAATTTGCTGATTACTTTACAAAGAAGGAGCTACCCAACAGGGTCAGACTCGCAGTTGCCTGCTGCACAAACATGTGCGGTGCGGTTCACTGCTCTGATATTGCCATAGTTGCTGTCCACAGAAAGATACCCCATATTGACCACGAGAAGGTTCCGAACATGTGTGAGATACCCTCCACCATCGCCGCATGCCCCACAGGTGCCATAAGCCCTGATCCTGCAAAGAAGAGCGTGAAGGTAAAGGAAGACAAATGC	IHCHSAATDASGLVKVLMDEFADYFTKKELPNRVRLAVACCTNMCGAVHCSDIAIVAVHRKIPHIDHEKVPNMCEIPSTIAACPTGAISPDPAKKSVKVKEDKC	654	0	0	0	0	0	0	0	0	0.0374868	0.0236757	0	0	0	0	0	0	0	0	0	0	0	0	0	0	0	0	0	0	0	0	0	0	0	0	0
KamHT42	017e8e5b72d902bf364942d276986453	GTACACTGTCACACACCTGCAACAGATGCATCAGGACCAGTTAAGGCGACTGCTGATGTATTATTTGATGAATTCAAAAATATGAGACTTCCTGCGAAATTGAGAATTGCACTTGCATGCTGTCTTAATATGTGCGGCGCAGTTCATTGTTCTGACATTGCATTACTTGGTTACCACCGTAAACCCCCAGCAATTGACCATGATGTTTTAGGAAAAGTTTGTGAAATTCCTCTAGTTGTTGCTGCATGTCCACTATATGCAATTAAACCAATCACTACAGAAGATGGTAAAAAGAGTGTTCAGGTTAATGTCGAAAAATGT	VHCHTPATDASGPVKATADVLFDEFKNMRLPAKLRIALACCLNMCGAVHCSDIALLGYHRKPPAIDHDVLGKVCEIPLVVAACPLYAIKPITTEDGKKSVQVNVEKC	649	0	0	0	0	0	0	0	0	0.00527983	0.00380078	0	0	0	0	0	0	0	0	0	0	0	0	0	0	0	0	0	0	0	0	0	0	0	0.250549	0.230221
KamHT43	0ec3a81e60ef4a911e771a195ff451fd	AATCACTGCCACACATCCGTGATAGATGCGCCTGGATTGGCTAAAGCGATATCTGATGCCCTCTTTGAGTATTTCAAGAGGAACGATCTGCCAGCAAAGCTGAAGATAGCAATAGCATGCTGTCTCAACATGTGTGGTGCGATTCACTGCTCAGATATAGCGATAGTTGGCATGCACAGAAAGCCTCCTGTTGTCGATGATGAGATAGTGTCAAAGTTCTGCGAGATACCAACTACAGTTGCCAGCTGCCCAACATTAGCTATAAAGCCGAAGGTCCTTCCGGATGGGAAGAGAAGTGTTGAGATAAATCCTGAGAGATGC	NHCHTSVIDAPGLAKAISDALFEYFKRNDLPAKLKIAIACCLNMCGAIHCSDIAIVGMHRKPPVVDDEIVSKFCEIPTTVASCPTLAIKPKVLPDGKRSVEINPERC	572	0	0	0	0	0	0	0	0	0	0	0	0	0	0	0	0	0	0	0	0	0	0.00182036	0.00229629	0	0	0.00789626	0.00437852	0.00875173	0.00384103	0.00218261	0	0	0	0	0
KamHT44	978798bf4cd144955a3cc3814e1083a9	ATTCATTGCCACTCATCGGCAACCGACGCATCTGGGGTTGTCAAAGCTGTTATGGACGAGTTGATTGACTACTTTAAAACGATGAAACTTCCTGCGAAAATACGGCTTGCTCTTGCCTGTTGTTTAAATATGTGTGGTGCAGTCCATTGCTCCGACATTGCAATTCTTGGAATCCACACTCGCCCTCCCAAAGTCAATCACGAGTTATTGCCAAAGGTTTGTGAAATTCCAAATGTAGTTGCTTCGTGTCCAACAGCTGCAATCCGTCCCTCGACATTCCAGGGGAAACCCAGCGTCGAAGTCGATGAAGAAAAGTGT	IHCHSSATDASGVVKAVMDELIDYFKTMKLPAKIRLALACCLNMCGAVHCSDIAILGIHTRPPKVNHELLPKVCEIPNVVASCPTAAIRPSTFQGKPSVEVDEEKC	534	0	0	0	0	0	0	0	0	0	0	0	0	0	0	0	0	0	0	0	0.00222233	0.00260583	0.0109701	0.00841973	0	0	0	0	0	0	0	0	0.00308426	0.00296389	0	0
KamHT45	dc360b1fc26fbf6fe058b7037b5ca262	ATTCACTGTCATACACCTGCAATAGATGCTTCAGGTGTAGTTAAGTCAATTATGGATGAACTTTTTGAGTATTTTGGATCGCATAAACTCCCAGCTCAGGTAAGAATTTCTCTTGCCTGTTGTTTGAATATGTGTGGTGCTGTTCACTGTTCAGATATTGCAGTGGTTGGTATTCATAGAAAACCTCCTCTTGTTGAAGATGAAAGACTTGAAAAGGTTTGTGAAATTCCTCTTGTGATTGCAGCTTGTCCTCTTGGTGCTATCAAACCTGCAACAGTTGAGATAGGCGGTGAAAAGAGAAAGACCGTTAGAGTAAATGTAGACAGATGT	IHCHTPAIDASGVVKSIMDELFEYFGSHKLPAQVRISLACCLNMCGAVHCSDIAVVGIHRKPPLVEDERLEKVCEIPLVIAACPLGAIKPATVEIGGEKRKTVRVNVDRC	492	0	0	0	0	0	0	0	0	0	0	0	0	0	0	0	0	0	0	0	0	0	0	0	0	0	0	0	0	0	0	0	0.0167016	0.0159894	0	0
KamHT46	f4f021a95d8ea390c22ec3c1b823e933	ATTCACTGTCATACACCTGCAACGGATGCTTCAGGTGTAGTTAAGTCAATTATGGATGAACTTTTTGAGTATTTTGGATCGCATAAACTCCCGGCTCAGGTAAGAATTTCTCTTGCCTGTTGTTTGAATATGTGTGGTGCTGTTCATTGTTCAGATATTGCAGTGGTTGGTATTCATAGAAAACCACCTCTTGTTGAAGATGAAAGACTAGAAAAGGTTTGTGAAATTCCTCTTGTGATTGCCGCTTGTCCTCTTGGTGCAATTAAACCTGCTACAGTTGAGATAGATGGTGAAAAAAGAAAGACCGTTAGGGTTAATGTTGACAGATGT	IHCHTPATDASGVVKSIMDELFEYFGSHKLPAQVRISLACCLNMCGAVHCSDIAVVGIHRKPPLVEDERLEKVCEIPLVIAACPLGAIKPATVEIDGEKRKTVRVNVDRC	460	0	0	0	0	0	0	0	0	0	0	0	0	0	0	0	0	0	0	0	0	0	0	0	0	0	0	0	0	0	0.0441979	0.0512881	0	0	0	0
KamHT47	4a6a9a4c660ca4ee6b1cbfa1b46c3719	ATTCACTGTCATACACCTGCAATAGATGCTTCAGGTGTAGTTAAGTCAATTATGGATGAACTTTTTGAGTATTTTGGATCGCATAAACTTCCAGCTCAGGTAAGAATTGCTCTTGCCTGTTGTTTGAATATGTGTGGTGCTGTTCACTGTTCAGATATTGCAGTGGTTGGTATTCATAGAAAACCTCCTCTTGTTGAAGATGAAAGACTTGAAAAGGTTTGTGAAATTCCTCTTGTGGTTGCAGCTTGTCCTCTTGGTGCTATCAAACCTGCTACAGTTGAGATAGGCGGTGAAAAGAGAAAGACCGTTAGAGTAAATGTAGACAGATGT	IHCHTPAIDASGVVKSIMDELFEYFGSHKLPAQVRIALACCLNMCGAVHCSDIAVVGIHRKPPLVEDERLEKVCEIPLVVAACPLGAIKPATVEIGGEKRKTVRVNVDRC	437	0	0	0	0	0	0	0	0	0	0	0	0	0	0	0	0	0	0	0	0	0	0	0	0	0	0.00590614	0.00502019	0.0052971	0.0047033	0	0	0	0	0	0
KamHT48	2195d699820c08fec0be7903b956f7ee	TGATGCTTCCGGTATAGTGAAGAGCGTGATGGATGATCTTTTCGAATACTTTGGTTCCCACAAACTGCCTGCTCAGGTGAGAATCGCTCTTGCCTGCTGTCTCAATATGTGTGGCGCCGTTCACTGTTCTGATATAGCTATTCTCGGCGTCCATCGTAAACCGCCCTTCATCGAACACGAACGTGTCCAGCATGTATGCGAAATTCCTCTCGTTATAGCTGCATGCCCAACAGCGGCCATTAAGCCGAAGAAGGTTGGCGAATACAAGAGCATTGAGATCAACGAAGCCAGATGT	DASGIVKSVMDDLFEYFGSHKLPAQVRIALACCLNMCGAVHCSDIAILGVHRKPPFIEHERVQHVCEIPLVIAACPTAAIKPKKVGEYKSIEINEARC	399	0	0	0	0	0	0	0	0	0.00570222	0.00538443	0	0	0	0	0	0	0	0	0	0	0	0.0022515	0.00153086	0	0	0.00121975	0.00101914	0.000978812	0.00176374	0	0	0.0036662	0.00288589	0	0
KamHT49	07464faf30de2aaf962d1f73926e9628	GTCCATTGCCACACGCCCGCCATCGACGCCTCGGGGATCGTGAAAGCCGTCATGGACGAGCTTTTCGAATACTTCGGCTCCCACAAACTGCCCGCCCAGGTGCGCATCTCCTTGGCCTGCTGCCTGAACATGTGCGGCGCCGTGCATTGTTCGGACATCGCCATTCTGGGCGTGCACCGCAAACCGCCCATCATCGAGCACGAGCGCGTCCAGAACGTGTGCGAAATTCCCCTGGTCATCGCCGCGTGCCCGACGGCGGCCATCAAGCCGAAGAAGGTGGGCGATTACAAGAGTGTGGAGATCAACGAGAACCGCTGC	VHCHTPAIDASGIVKAVMDELFEYFGSHKLPAQVRISLACCLNMCGAVHCSDIAILGVHRKPPIIEHERVQNVCEIPLVIAACPTAAIKPKKVGDYKSVEINENRC	388	0	0	0	0	0	0	0	0	0.0135164	0.0197957	0	0	0	0	0	0	0	0	0	0	0	0	0	0	0	0	0	0	0	0	0	0	0.00077997	0	0
KamHT50	c1ecddfd78dc1b4f4bb5de01d8d31b85	ATTCACTGTCATACACCTGCAACAGATGCTTCAGGTGTAGTTAAGGCAATTATGGATGAGCTTTTTGAGTATTTTGGATCGCATAAACTTCCAGCTCAGGTAAGAATTGCTCTTGCCTGTTGTTTGAATATGTGTGGTGCTGTTCACTGTTCAGATATTGCAGTGGTTGGTATTCATAGAAAACCTCCTCTTGTTGAAGATGAAAGACTTGATAAGGTTTGTGAAATTCCTCTTGTGATTGCAGCTTGTCCTCTTGGTGCTATCAAACCTGCTACAGTTGAGATAGGCGGTGAAAAGAGAAAGACCGTTAGAGTAAATGTAGACAGATGT	IHCHTPATDASGVVKAIMDELFEYFGSHKLPAQVRIALACCLNMCGAVHCSDIAVVGIHRKPPLVEDERLDKVCEIPLVIAACPLGAIKPATVEIGGEKRKTVRVNVDRC	376	0	0	0	0	0	0	0	0	0	0	0	0	0	0	0.0133772	0.014386	0	0	0	0	0	0	0	0	0	0	0	0	0	0.0101855	0	0	0	0	0
KamHT51	89083931ce7017719ab9682d7b9df26e	GTACACTGTCACACACCTGCAACAGATGCATCAGGACCTGTTAAGTCGACTGCTGATGTATTATTTGATGAATTCAAAAATATGAGACTTCCTGCGAAATTGAGAATTGCATTGGCTTGTTGCCTCAACATGTGTGGTGCGGTCCATTGTTCTGACATCGCACTTCTCGGCTACCATCGTAAACCCCCGGCAATTGACCATGAAGTTCTTGGTAAAGTTTGCGAAATACCATTGGTTGTTGCTGCATGTCCACTTTATGCAATTAAACCAATTACTACAGAAGATGGGAAAAAGAGCGTTCAGGTTAATGTCGAAAAATGT	VHCHTPATDASGPVKSTADVLFDEFKNMRLPAKLRIALACCLNMCGAVHCSDIALLGYHRKPPAIDHEVLGKVCEIPLVVAACPLYAIKPITTEDGKKSVQVNVEKC	362	0	0	0	0	0	0	0	0	0.0124604	0.0193206	0	0	0	0	0	0	0	0	0	0	0	0	0	0	0	0	0	0	0	0	0	0	0	0	0
KamHT52	7109e0d935f2ca1846787f3c02c05a8e	GTGCATTGCCACACACCAGCTACTGATGCATCTGGATTAGTAAAAAAGACAGCAGATGCCCTCTTTGACTATTTCAAAGAGATGAAACTTCCGGCAAAACTCAGGGTCGCCCTGGCATGCTGTCTGAATATGTGCGGTGCTGTCCATTGCTCTGATGTTGCACTTCTGGGGTATCATCGCAAACCACCTATGGTTGATGATGATTATATAGGAAAAATCTGTGAGATTCCTCTTGTAATAGCAGCATGTCCATTATATGCGATAAAGCCTATTACTACACCTGACGGAAAGAGAAGTGTTCAGGTTAACTATGATAAGTGT	VHCHTPATDASGLVKKTADALFDYFKEMKLPAKLRVALACCLNMCGAVHCSDVALLGYHRKPPMVDDDYIGKICEIPLVIAACPLYAIKPITTPDGKRSVQVNYDKC	360	0	0	0	0	0	0	0	0	0.018585	0.0145696	0	0	0	0	0	0	0	0	0	0	0	0	0	0	0	0	0	0	0	0	0	0	0	0	0
KamHT53	f001a1621b17f68c233d61bbaa405eb9	GTGCATTGTCATACGCCTGCAACAGATGCATCCGGTATTGTTAAGGCAGTGATGGATGAGCTTTATGATTACTTCAAGACCATGAAACTCCCTGCTAAACTCAGAATCTCCCTTGCATGTTGTCTGAACATGTGTGGTGCTGTTCACTGTTCTGATATAGCTATCCTTGGGGTGCACAGAAGGCCACCAAAGATACTACCCAACCTCAGCAAGATCTGTGAAATCCACACAACTGTTGCAGCATGTCCTACAGGAGCTATTGCACCAGCAGTTGTTGATGGAGTTCAGACGGTTGAGGTCAATGAAGAAAAATGT	VHCHTPATDASGIVKAVMDELYDYFKTMKLPAKLRISLACCLNMCGAVHCSDIAILGVHRRPPKILPNLSKICEIHTTVAACPTGAIAPAVVDGVQTVEVNEEKC	333	0	0	0	0	0	0	0	0	0	0	0	0	0	0	0	0	0	0	0	0.00843477	0.00707296	0.00158084	0	0	0	0	0	0	0	0	0	0	0	0	0
KamHT54	2bd88dc11c775be0a05c8861e60982e9	AATCACTGCCACACATCCGTGATAGATGCGCCTGGATTGGCTAAAGCGATATCTGATGCCCTCTTTGAGTATTTCAAGAGGAACGATCTGCCAGCAAAGCTGAAGATAGCAATAGCATGCTGTCTCAACATGTGTGGTGCGATTCACTGCTCAGATATAGCGATAGTTGGCATGCACAGAAAGCCTCCTGTTGTCGATGATGAGATAGTGTCAAAGTTCTGCGAGATACCAACTACAGTTGCCAGCTGTCCAACATTAGCTATAAAGCCGAAGGTCCTTCCGGATGGGAAGAGAAGTGTTGAGATAAATCCTGAGAGATGC	NHCHTSVIDAPGLAKAISDALFEYFKRNDLPAKLKIAIACCLNMCGAIHCSDIAIVGMHRKPPVVDDEIVSKFCEIPTTVASCPTLAIKPKVLPDGKRSVEINPERC	308	0	0	0	0	0	0	0	0	0	0	0	0	0	0	0	0	0	0	0	0	0	0	0	0	0	0	0.00588835	0	0.00595751	0	0	0	0	0	0
KamHT55	ec2c2644945e1e66f4bb90e852a1f16f	ATTCATTGTCACTCATCGGCAACCGACGCATCTGGGGTTGTCAAAGCTGTTATGGACGAGTTGATTGACTACTTTAAAACGATGAAACTTCCTGCGAAAATACGGCTTGCTCTTGCCTGTTGTTTAAATATGTGTGGTGCAGTCCATTGCTCCGACATTGCAATTCTTGGAATCCACACTCGCCCTCCCAAAGTCAATCACGAGTTATTGCCAAAGGTTTGTGAAATTCCAAATGTAGTTGCTTCGTGTCCAACAGCTGCAATCCGTCCCTCGACATTCCAGGGGAAACCCAGCGTCGAAGTCGATGAAGAAAAGTGT	IHCHSSATDASGVVKAVMDELIDYFKTMKLPAKIRLALACCLNMCGAVHCSDIAILGIHTRPPKVNHELLPKVCEIPNVVASCPTAAIRPSTFQGKPSVEVDEEKC	307	0	0	0	0	0	0	0	0	0	0	0	0	0	0	0	0	0	0	0	0	0	0	0	0	0	0	0	0	0	0	0	0	0	0.13956	0.128297
KamHT56	19874b7fb64ae71614ec37939e48d8a5	ATTCACTGCCATTCAGCAGCTGTTGATGCATCAGCTCTTGTCAAGGCTTTAATGGATGAGTTTGCTGATTACTTTACAACAAAAGAGACCCCAAATAAAGTGAGATTCGCTGTTGCTTGTTGCACAAATATGTGCGGTGCAGTTCATTGCTCTGATATTGCTTTCGTTGGAATTCACAGAAAGCTTCCAAGAATTGACCATGACAACTTCAAAAACCTCTGTGAGCTTCCAACAACAATGGCTTCATGCCCAACAGCAGCAATTACTCCTGATCCAGCAAAGAAATCCATAAAGATCAATGCAGAAAAATGT	IHCHSAAVDASALVKALMDEFADYFTTKETPNKVRFAVACCTNMCGAVHCSDIAFVGIHRKLPRIDHDNFKNLCELPTTMASCPTAAITPDPAKKSIKINAEKC	289	0	0	0	0	0	0	0	0	0.0152059	0.0114815	0	0	0	0	0	0	0	0	0	0	0	0	0	0	0	0	0	0	0	0	0	0	0	0	0
KamHT57	52eadabb8a25b1f430ce67d30978c6d0	GTTCACTGCCATGGATCAGCAACTGATGCCTCTGGTTTGGTTAAATGCATAATGGATGAGCTTGCTGACTACTTTACAACAAAAGAACTTCCAAATAAAGTAAGGATTGCAGTTGCATGTTGTACAAACATGTGTGGTGCGGTTCATTGCTCAGACATAGCGCTTGTTGGCATTCATAGAAAAATGCCAAGGATTGATCATGAAAGCTTTAAAAACCTTTGCGAGCTTCCAACTACAATGGCTTCATGCCCAACAGCTGCAATAACACCTGATCCAGCAAAGAAATCAGTAAAAATCAATGCAGAGAAGTGC	VHCHGSATDASGLVKCIMDELADYFTTKELPNKVRIAVACCTNMCGAVHCSDIALVGIHRKMPRIDHESFKNLCELPTTMASCPTAAITPDPAKKSVKINAEKC	285	0	0	0	0	0	0	0	0	0	0	0	0	0	0	0	0	0	0	0	0	0	0	0	0	0	0.00385183	0.00317065	0.00305159	0.00344909	0	0	0	0	0	0
KamHT58	fa36782d285d969f69409a49da5cf5af	ATTCACTGTCATACACCTGCAACGGATGCTTCAGGTGTAGTTAAGGCTATTATGGATGAACTTTTTGAGTATTTTGGATCGCATAAACTCCCAGCTCAGGTAAGAATTTCTCTTGCCTGTTGTTTGAATATGTGTGGTGCTGTTCACTGTTCAGATATTGCAGTGGTTGGTATTCATAGAAAACCTCCTCTTGTTGAAGATGAAAGACTTGAAAAGGTTTGTGAAATTCCTCTTGTGATTGCAGCTTGTCCTCTTGGTGCTATTAAACCTGCTACAGTTGAGATAGATGGTGAAAAAAGAAAGACCGTTAGGGTAAATGTAGACAGATGT	IHCHTPATDASGVVKAIMDELFEYFGSHKLPAQVRISLACCLNMCGAVHCSDIAVVGIHRKPPLVEDERLEKVCEIPLVIAACPLGAIKPATVEIDGEKRKTVRVNVDRC	283	0	0	0	0	0	0	0	0	0	0	0	0	0	0	0	0	0	0	0	0	0	0	0	0.967532	1	0	0	0	0	0	0	0	0	0	0
KamHT59	859cc308b34e092bbf0037402f62b89c	ATTCATTGCCACTCATCGGCAACCGACGCATCCGGGGTTGTCAAAGCTGTTATGGACGAGTTGATTGACTACTTTAAAACGATGAAACTTCCTGCGAAAATACGGCTTGCTCTTGCCTGTTGTTTAAATATGTGTGGTGCAGTCCATTGCTCCGACATTGCAATTCTTGGAATCCACACTCGCCCTCCCAAAGTCAATCACGAGTTATTGCCAAAGGTTTGTGAAATTCCAAATGTAGTTGCTTCGTGTCCAACAGCTGCAATCCGTCCCTCGACATTCCAGGGGAAACCCAGCGTCGAAGTCGATGAAGAAAAGTGT	IHCHSSATDASGVVKAVMDELIDYFKTMKLPAKIRLALACCLNMCGAVHCSDIAILGIHTRPPKVNHELLPKVCEIPNVVASCPTAAIRPSTFQGKPSVEVDEEKC	267	0	0	0	0	0	0	0	0	0.00887012	0.0144905	0	0	0	0	0	0	0	0	0	0	0	0	0	0	0	0	0	0	0	0	0	0	0	0	0
KamHT60	a2226c9a851d2bbe1480a2eccc6de473	ATTCACTGCCATTCAGCAGCTGTTGATGCATCAGCTCTTGTCAAGGCTTTAATGGATGAGTTTGCTGATTACTTTACAACAAAAGAGACCCCAAATAAAGTGAGATTTGCTGTTGCCTGCTGCACAAATATGTGCGGTGCAGTTCATTGCTCTGATATTGCTTTCGTTGGAATTCACAGAAAGCTTCCAAGAATTGACCATGACAACTTCAAAAACCTCTGTGAGCTTCCAACAACAATGGCTGCATGCCCAACAGCAGCAATTACTCCTGATCCAGCGAAGAAATCCATAAAGATTAATGCAGAAAAATGT	IHCHSAAVDASALVKALMDEFADYFTTKETPNKVRFAVACCTNMCGAVHCSDIAFVGIHRKLPRIDHDNFKNLCELPTTMAACPTAAITPDPAKKSIKINAEKC	242	0	0	0	0	0	0	0	0	0.00960929	0.007364	0	0	0	0	0	0	0	0	0	0.000303046	0	0.00153293	0.00139169	0	0	0	0	0	0	0	0	0	0	0	0
KamHT61	d01358f0b2bde824842452623be53768	GTCCATTGTCATACCCCGGCAACTGATGCTTCAGGCCCCGTGAAGGCCGTCATGGATGAGCTTTATGAATACTTCATTACCATGAAATTGCCTGCCCAAGTGCGCATAGCTTTGGCCTGCTGCTTAAATATGTGTGGGGCCGTCCATTGTTCAGATATTGCCATCTTAGGAATTCACCGGACAGTTCCCAAGATAGATCATGCGCGCTTACCCAATGTTTGTGAGATTCCTACCACGGTGGCTTCCTGTCCTACTGGCGCAATTAGACCGGACCCCAAAACCAAGACAGTTATCATAAATGAAGAAAAGTGC	VHCHTPATDASGPVKAVMDELYEYFITMKLPAQVRIALACCLNMCGAVHCSDIAILGIHRTVPKIDHARLPNVCEIPTTVASCPTGAIRPDPKTKTVIINEEKC	241	0	0	0	0	0	0	0	0	0.0104541	0.011244	0	0	0	0	0	0	0	0	0	0	0	0	0	0	0	0	0	0	0	0	0	0	0	0	0
KamHT62	275508c9b98e00147c4f1fbf37c47a73	CTCCATTGCCATACTCCCGCGATTGATGCCTCGGGGGTGGTAAAGTCAGTTATGGATGAGCTTTTTGAATATTTTACCTCAATGAAACTTCCGGCTCAGGTTAGAATTTCTTTAGCTTGCTGTCTTAATATGTGCGGTGCGGTTCATTGTTCGGATATATCTATTTTAGGAATTCACCGAAAACCTCCTCTGGTTGAAGATTACCGGTTGGATGCAGTTTGTGAAATTCCCCTGGCGATTGCGGCATGTCCCACGGCGGCAATAAAGCCAGCGAAAAAGACTATTGACGGTAAGGAAGTAAAAACCGTAGTAGTTAACGAAGAACGGTGT	LHCHTPAIDASGVVKSVMDELFEYFTSMKLPAQVRISLACCLNMCGAVHCSDISILGIHRKPPLVEDYRLDAVCEIPLAIAACPTAAIKPAKKTIDGKEVKTVVVNEERC	239	0	0	0	0	0	0	0	0	0.00253432	0.0032465	0	0	0	0	0	0	0	0	0	0	0	0	0	0	0	0	0	0	0	0	0	0.00593575	0.00561579	0	0
KamHT63	97ded8533ec29069c2bf7e85f5fdb7e2	ATTCACTGTCATACACCTGCAATAGATGCTTCAGGTGTAGTTAAGTCAATTATGGATGAACTTTTTGAGTATTTTGGATCACATAAACTCCCAGCTCAGGTAAGAATTTCTCTTGCTTGTTGTTTGAATATGTGTGGTGCTGTTCACTGTTCAGATATTGCAGTGGTTGGTATTCATAGAAAACCTCCTCTTGTTGAAGATGAAAGACTTGAAAAGGTTTGTGAAATTCCTCTTGTGATTGCAGCTTGTCCTCTTGGTGCTATCAAACCTGCTACAGTTGAGATAGGCGGTGAAAAGAGAAAGACCGTTAGAGTAAATGAAGACAGATGT	IHCHTPAIDASGVVKSIMDELFEYFGSHKLPAQVRISLACCLNMCGAVHCSDIAVVGIHRKPPLVEDERLEKVCEIPLVIAACPLGAIKPATVEIGGEKRKTVRVNEDRC	227	0	0	0	0	0	0	0	0	0	0	0	0	0	0	0	0	0	0	0	0	0	0	0	0	0	0	0	0	0	0	0	0.00808892	0.00686374	0	0
KamHT66	54b9c1f33e87fcac5aa52ca88749d96b	ATTCACTGTCATACACCTGCAACGGATGCTTCAGGTGTAGTTAAGTCAATTATGGATGAACTTTTTGAGTATTTTGGATCGCATAAACTCCCAGCTCAGGTAAGAATTTCTCTTGCCTGTTGTTTGAATATGTGTGGTGCTGTTCACTGTTCAGATATTGCAGTGGTTGGTATTCATAGGAAACCACCTCTTGTTGAAGATGAAAGACTAGACAAGGTTTGTGAAATTCCTCTTGTGATTGCCGCTTGTCCTCTTGGTGCTATCAAACCTGCTACAGTTGAGATAGATGGTGAAAAAAGAAAGACCGTTAGGGTTAATGTTGACAGATGT	IHCHTPATDASGVVKSIMDELFEYFGSHKLPAQVRISLACCLNMCGAVHCSDIAVVGIHRKPPLVEDERLDKVCEIPLVIAACPLGAIKPATVEIDGEKRKTVRVNVDRC	216	0	0	0	0	0	0	0	0	0	0	0	0	0	0	0	0	0	0	0	0	0	0	0	0	0	0.0044938	0.0027177	0	0.00290037	0	0	0	0	0	0
KamHT68	6fd9dd8e9a16459c48e068df35438a6b	GTGCATTGCCACACCCCGGCTACGGACGCCTCTGGAGTTGTCAAGGCGGTCATGGACGAGCTTTTCGATTATTTCGGCTCGCACAAGCTGCCAGCCCAGGTGAGGATAGCCCTGGCTTGCTGCCTTAACATGTGCGGGGCCGTGCACTGCTCGGACATCGCAATATTGGGGGTGCACACAAAGCTCCCCAAGGTGGATCATGACACTCTAAAGAACCTGTGCGAGATTCCCACTACAATTGCCGCCTGTCCTACCGGTGCCATTAGGCCTCACCCGGACAAGGAGAAGAAAAGTGTGATCGTGAACCCGGACAAGTGC	VHCHTPATDASGVVKAVMDELFDYFGSHKLPAQVRIALACCLNMCGAVHCSDIAILGVHTKLPKVDHDTLKNLCEIPTTIAACPTGAIRPHPDKEKKSVIVNPDKC	186	0	0	0	0	0	0	0	0	0.00665259	0.00878929	0	0	0	0	0	0	0	0	0	0	0	0	0	0	0	0	0	0	0	0	0	0	0	0	0.0085531
KamHT69	498bfb35408038d12d51ec798fdbf93b	GTGCATTGTCATACCCCCGCGACGGATGCTTCCGGCGTGGTCAAGGCGGTGATGGATGAGCTTTACGACTACTTCATTACCATGAAGTTGCCTGCTCAGTTGAGAATCGCGTTGGCGTGCTGTCTCAACATGTGCGGTGCAGTTCACTGCTCAGATATCGCCATCCTCGGCATCCATAGATTACCGCCGTTGGTGGACAACGAGAAGTTGCCCAAGATATGCGAAGTGCCTTCTACAATTGCGAGCTGTCCGACATTTGCGATCAGACCCGACCCCAAGACGAAGGGCGTTCAGGTGAACGAAGAGCGTTGC	VHCHTPATDASGVVKAVMDELYDYFITMKLPAQLRIALACCLNMCGAVHCSDIAILGIHRLPPLVDNEKLPKICEVPSTIASCPTFAIRPDPKTKGVQVNEERC	185	0	0	0	0	0	0	0	0	0.0063358	0.00989785	0	0	0	0	0	0	0	0	0	0	0	0	0	0	0	0	0	0	0	0	0	0	0	0	0
KamHT71	59fc68621f3cb3ed444ce6eaad33b4d7	ATACACTGTCATTCCGCTGCAACTGACGCATCAGGTCTCGTAAAGGTCCTTATGGACGAATTCGCTGACTACTTTACTACAAAGGAAACGCCCAATAAGGTCAGGCTCGCTGTGGCCTGCTGCACTAACATGTGCGGCGCTGTCCACTGCTCTGATATAGCGATCGTTGCAGTTCACAGAAAGATTCCAACGATAGACCACGATAAGGTCAAGAATATGTGCGAGGTCCCTTCAACTATTGCTGCCTGTCCGACAGGTGCAATAAGCCCTGACCCCGGTAAGAAGAGCGTTAAGGTCAATCCTGATAAGTGT	IHCHSAATDASGLVKVLMDEFADYFTTKETPNKVRLAVACCTNMCGAVHCSDIAIVAVHRKIPTIDHDKVKNMCEVPSTIAACPTGAISPDPGKKSVKVNPDKC	166	0	0	0	0	0	0	0	0	0	0	0	0	0	0	0	0	0	0	0	0	0	0	0	0	0	0	0	0	0	0	0	0	0	0.0868132	0.06201
KamHT72	1f91fe08fcce23fc68b57932ee3c9fcf	ATTCACTGTCATACTCCTGCTATTGATGCTTCTGGAGTTGTAAAAGCATTAATGGATGAGTTATTTGAGTATTTTGGTTCCCATAAACTACCTGCAAAGACAAAACTTGCTCTTGCTTGCTGTTTAAATATGTGTGGAGCTGTTCATTGCTCTGATATTGCTATTGTAGGAATCCACAGAAAGCCTCCTTTTGTAGAAGATGAGAGATTAGAAGCAGTTTGTGAGATTCCTTTAACTATTGCATCTTGTCCTTTAGGAGCTATTAGACCTGCTACAGTGGAAATTGATGGAAAGAAAAAGAAAACAGTAAGAGTGAATGTTGAGCGTTGT	IHCHTPAIDASGVVKALMDELFEYFGSHKLPAKTKLALACCLNMCGAVHCSDIAIVGIHRKPPFVEDERLEAVCEIPLTIASCPLGAIRPATVEIDGKKKKTVRVNVERC	156	0	0	0	0	0	0	0	0	0	0	0	0	0	0	0	0	0	0	0	0	0	0.00747305	0	0	0	0	0	0	0	0	0	0	0	0	0
KamHT73	8269733aa73087d3fde23327c559675c	ATTCATTGCCACTCATCGGCAACCGACGCATCTGGGGTTGTCAAATCTGTTATGGACGAGTTGATTGACTACTTTAAAACGATGAAACTTCCTGCGAAAATACGGCTTGCTCTTGCCTGTTGTTTAAATATGTGTGGTGCAGTCCATTGCTCCGACATTGCAATTCTTGGAATCCACACTCGCCCTCCCAAAGTTAATCACGAGTTATTGCCAAAGGTTTGTGAAATTCCAAATGTAGTTGCTTCGTGTCCAACAGCTGCAATCCGTCCCTCGACATTCCAGGGGAAACCCAGCGTCGAAGTCGATGAAGAAAAGTGT	IHCHSSATDASGVVKSVMDELIDYFKTMKLPAKIRLALACCLNMCGAVHCSDIAILGIHTRPPKVNHELLPKVCEIPNVVASCPTAAIRPSTFQGKPSVEVDEEKC	156	0	0	0	0	0	0	0	0	0	0	0	0	0	0	0	0	0	0	0	0	0	0	0	0	0	0	0.000339712	0	0	0	0	0.00855447	0	0	0
KamHT74	f0410b56f0478256d05b435ddbaded72	GTGCACTGCCACAGCGCATGCACAGATGCATCAGGTCTTGTTAAGGCAATAATGGATGAACTTGCGGATTATTTCACAGGCGCAAAGACTCTTCCTGCAAAGACCCGTTTGGCACTTGCCTGCTGTGTTAATATGTGCGGTGCAGTTCACTGCTCTGACATTGCAGTTGTTGCGGTGCACAGGAAGGTGCCCACAATAAACCACGATGAGGTCAAAAACCTCTGCGAGATTCCGACAACTGTCGGCGCATGTCCTACGAGGGCAATAAGCCCGGATCCGGCAAAGAAGTCCATAAAGATTAACCCTGATAAGTGC	VHCHSACTDASGLVKAIMDELADYFTGAKTLPAKTRLALACCVNMCGAVHCSDIAVVAVHRKVPTINHDEVKNLCEIPTTVGACPTRAISPDPAKKSIKINPDKC	153	0	0	0	0	0	0	0	0	0	0	0	0	0	0	0	0	0	0	0	0	0	0	0	0	0	0	0	0	0	0	0	0	0	0.067033	0.0655738
KamHT75	d816fe83b725ab713bae5531bd2b8ba9	GTTCATTGCCATTCCGCAGCATCCGACGCTTCAGGTATTGTTAAGGCTCTTATGGACGAATTTGCGGATTATTTCACAACAAAGGAAACGCCTAACAAGGTGAGAATGGCTGTTGCATGTTGCGTTAATATGTGCGGCGCGGTTCACTGTTCCGACATAGCTGTTGTCGCTATTCATAGGAAAGTTCCTACAATAGATCACTCAAGAGTGAAAAATATGTGCGAAATTCCTTCAACAATCGGAGCATGCCCTACCGGCGCTATCAGCCCTGATCCTGCTCAGAAGAGCGTGAAAATCAAAGAGGATAAATGT	VHCHSAASDASGIVKALMDEFADYFTTKETPNKVRMAVACCVNMCGAVHCSDIAVVAIHRKVPTIDHSRVKNMCEIPSTIGACPTGAISPDPAQKSVKIKEDKC	140	0	0	0	0	0	0	0	0	0	0	0	0	0	0	0	0	0	0	0	0	0	0	0	0	0	0	0	0	0	0	0	0	0	0.0593407	0.0612972
KamHT76	9ea3c962a78ded49535deb58ad2baede	GTCCATTGTCATACCCCGGCCATCGACGCCTCCGGGATCGTAAAGGCGGTGATGGATGATCTGATTGAATACTTTGGCAGCCACAAACTGCCGGCCCAGGTGCGGATCTCTTTGGCCTGCTGTCTGAATATGTGCGGCGCGGTGCACTGCTCTGATATCGCCATCTGCGGCGTCCATCGGACCCCGCCCAAGATCAAACACGAGGTTCTGCGCCATCTGTGCGAAATTCCGACCACGATTGCTTCCTGTCCCACCGGTGCCATCCGGCCTCACCCCGACAAAAACCTGAAGTCGGTCATCGTTAATGAAGAGCGCTGC	VHCHTPAIDASGIVKAVMDDLIEYFGSHKLPAQVRISLACCLNMCGAVHCSDIAICGVHRTPPKIKHEVLRHLCEIPTTIASCPTGAIRPHPDKNLKSVIVNEERC	139	0	0	0	0	0	0	0	0	0	0.0045926	0	0	0	0	0	0	0	0	0	0	0	0	0	0	0	0	0	0	0	0	0	0	0	0.0373626	0.0334996
KamHT78	7de54c60e0612a87bc34e5b1d047f816	ATTCACTGTCATACACCTGCAATAGATGCTTCAGGTGTAGTTAAGTCAATTATGGATGAAATTTTTGAGTATTTTGGATCGCATAAACTCCCAGCTCAGGTAAGAATTTCTCTTGCCTGTTGTTTGAATATGTGTGGTGCTGTTCACTGTTCAGATATTGCAGTGGTTGGTATTCATAGAAAACCTCCTCTTGTTGAAGATGAAAGACTTGAAAAGGTTTGTGAAATTCCTCTTGTGATTGCAGCTTGTCCTCTTGGTGCTATCAAACCTGCTACAGTTGAGATAGGCGGTGAAAAGAGAAAGACCGTTAGAGTAAATGTAGACAGATGT	IHCHTPAIDASGVVKSIMDEIFEYFGSHKLPAQVRISLACCLNMCGAVHCSDIAVVGIHRKPPLVEDERLEKVCEIPLVIAACPLGAIKPATVEIGGEKRKTVRVNVDRC	121	0	0	0	0	0	0	0	0	0	0	0	0	0	0	0	0	0	0	0	0	0	0	0	0	0	0	0.00226475	0	0.00239084	0	0	0	0	0	0
KamHT79	72a3d9f8b707bcd5b23e50c467b59735	ATTCACTGTCATACACCTGCAACGGATGCTTCAGGTGTAGTTAAGTCAATTATGGATGAACTTTTTGAGTATTTTGGATCGCATAAACTCCCAGCTCAGGTAAGAATTTCTCTTGCCTGTTGTTTGAATATGTGTGGTGCTGTTCACTGTTCAGATATTGCAGTGGTTGGTATTCATAGAAAACCACCTCTTGTTGAAGATGAGAGACTAGAAAAGGTTTGTGAAATTCCTCTTGTGATTGCAGCTTGTCCTCTTGGTGCAATTAAACCTGCTACAGTTGAGATAGATGGTGAAAAAAGAAAGACCGTTAGGGTAAATGTTGACAGATGT	IHCHTPATDASGVVKSIMDELFEYFGSHKLPAQVRISLACCLNMCGAVHCSDIAVVGIHRKPPLVEDERLEKVCEIPLVIAACPLGAIKPATVEIDGEKRKTVRVNVDRC	99	0	0	0	0	0	0	0	0	0	0	0	0	0	0	0.00679152	0	0	0	0	0	0	0	0	0	0	0	0	0	0	0	0	0	0	0	0
KamHT80	6fa49c503c693097856de1c10a50d387	ATTCACTGCCACTCAGCAGCCACTGATGCATCTGGCCTTGTGAAGGTTCTCATGGATGAATTTGCTGATTACTTTACAAAGAAGGAGCTACCCAACAGGGTCAGACTCGCAGTTGCCTGCTGCACAAACATGTGCGGTGCGGTTCACTGCTCTGATATTGCCATAGTTGCTGTCCACAGAAAGATACCCCATATTGACCACGAGAAGGTTCCGAACATGTGTGAGATACCCTCCACCATCGCCGCATGCCCCACAGGTGCCATAAGCCCTGATCCTGCAAAGAAGAGTGTGAAGATAAAGGAAGACAAATGC	IHCHSAATDASGLVKVLMDEFADYFTKKELPNRVRLAVACCTNMCGAVHCSDIAIVAVHRKIPHIDHEKVPNMCEIPSTIAACPTGAISPDPAKKSVKIKEDKC	97	0	0	0	0	0	0	0	0	0	0.00768073	0	0	0	0	0	0	0	0	0	0	0	0	0	0	0	0	0	0	0	0	0	0	0	0	0
KamHT81	9750a65480257c8c8341a77e2a8a9295	ATCCACTGCCACACGCCCGCGACCGATGCTTCGGGCATCGTCAAGGCGGTGATGGACGAGCTGTTCGATTACTTCAAGGAATGGAAGCTGCCCGCGTATTGTCGGGTCAGCCTGGCGTGCTGTCTGAACATGTGCGGCGCGGTGCACTGCTCCGACGTGGCGATCCTGGGCATCCATCGCAAGCCGCCGGTGATCAATCACGACATCGTGCGCGCCCGGTGCGAGATCCCGAATGTGATCGCGGCGTGCCCCACGGGCGCCATCCGGCCCGATCCGAAGACCAAGTCGCTGATCGTCAATGAAGAGAAGTGC	IHCHTPATDASGIVKAVMDELFDYFKEWKLPAYCRVSLACCLNMCGAVHCSDVAILGIHRKPPVINHDIVRARCEIPNVIAACPTGAIRPDPKTKSLIVNEEKC	96	0	0	0	0	0	0	0	0	0.00359029	0.00490934	0	0	0	0	0	0	0	0	0	0	0	0	0	0	0	0	0	0	0	0	0	0	0	0	0
KamHT82	143098ffbdf4d2bda7593687ac72f2ae	ATTCACTGCCACTCAGCAGCCACTGATGCATCTGGCCTTGTGAAGGTTCTCATGGATGAATTTGCTGATTACTTTACAAAGAAGGAGCTACCCAACAGGGTCAGACTCGCAGTTGCCTGCTGCACAAACATGTGCGGTGCTGTTCACTGCTCTGATATTGCCATAGTTGCAGTCCACAGAAAGATACCTAAGATTGACCACGAGAAGGTTCCGAACATGTGTGAGATACCCTCCACCATCGCCGCATGCCCCACAGGTGCCATAAGCCCTGATCCTGCAAAGAAGAGTGTGAAGATAAAGGAAGACAAATGC	IHCHSAATDASGLVKVLMDEFADYFTKKELPNRVRLAVACCTNMCGAVHCSDIAIVAVHRKIPKIDHEKVPNMCEIPSTIAACPTGAISPDPAKKSVKIKEDKC	87	0	0	0	0	0	0	0	0	0	0.00688891	0	0	0	0	0	0	0	0	0	0	0	0	0	0	0	0	0	0	0	0	0	0	0	0	0
KamHT83	30aa1f9fdce698770fa0fd76114c4763	ATCCACTGCCACACCCCGGCCATTGACGCCTCTGGTATCGTCAAGGCAGTGATGGATGATCTCTTTGACTATTTCGGCTCCCACAAATTGCCGGCCCAGGTGCGCATCTCCCTGGCCTGCTGTTTGAACATGTGCGGTGCCGTGCACTGTTCTGATATTGCCATCTGCGGCGTGCACCGGACTGCCCCGAAGATCAAACACGATGTCCTGCGGCATCTGTGTGAAATCCCCACCACCATTGCTTCGTGTCCCACGGGTGCCATCCGGCCCCATCCCGACAAGAACCTGAAGTCCGTCATCGTCAACGAAGAACGGTGC	IHCHTPAIDASGIVKAVMDDLFDYFGSHKLPAQVRISLACCLNMCGAVHCSDIAICGVHRTAPKIKHDVLRHLCEIPTTIASCPTGAIRPHPDKNLKSVIVNEERC	77	0	0	0	0	0	0	0	0	0	0.00530525	0	0	0	0	0	0	0	0	0	0	0	0.000479042	0	0	0	0	0	0	0	0	0	0	0	0	0
KamHT84	66036d021ddb05e5c8712b8cfee21d20	GTACACTGCCATTCCTCGGCGACCGACGCGTCCGGCATCGTGAAAGCTGTAATGGACGCGCTATATCCATATTTCGTCGATGAGAAGCTTCCCGCGAAGCTCCGTATCGCGCTCGCATGCTGTCTCAACATGTGCGGCGCGGTGCATTGCTCCGACATCGCGATTCTCGGCATTCACCGCAAGCCGCCCAAGGTGCGGCATGACATTCTTCCGAAGATCTGCGAGGTGCCCACGCTGATTGCCTCTTGTCCGACCGGTGCCATTCGTCCCGCGACGGTAGCAGGGAAACAGTCGGTGGAAGTGATTGAGGAACAGTGC	VHCHSSATDASGIVKAVMDALYPYFVDEKLPAKLRIALACCLNMCGAVHCSDIAILGIHRKPPKVRHDILPKICEVPTLIASCPTGAIRPATVAGKQSVEVIEEQC	74	0	0	0	0	0	0	0	0	0	0	0	0	0	0	0	0	0	0	0	0	0	0	0	0	0	0	0	0	0	0	0	0	0	0.0384615	0.0277976
KamHT85	8bd98642ffca3ca9ae813ec096ef02ca	GCTCACTGTCATACCCCTGCCATTGACGCATCTGGTATTGTAAAATCTGTTATGGATGAGCTGTTCGAGTATTTCGGCAGCCACAAACTCCCGGCTCAGGTTCGAATTGCTCTGGCCTGCTGCCTTAATATGTGTGGTGCAGTGCATTGCTCGGATATCGCCATTCTCGGTGTGCATCGTAAGCCACCTTTTGTCGAAAACGAACGTGTTCAAAATGTATGCGAAATCCCGCTCGTCATCGCCGCTTGTCCCACAGCAGCAATCAAGCCTAAAAAAGTTGGCGAATACAAGAGCGTAGAAATCAACAACAACCGCTGC	AHCHTPAIDASGIVKSVMDELFEYFGSHKLPAQVRIALACCLNMCGAVHCSDIAILGVHRKPPFVENERVQNVCEIPLVIAACPTAAIKPKKVGEYKSVEINNNRC	70	0	0	0	0	0	0	0	0	0.00285111	0.00340486	0	0	0	0	0	0	0	0	0	0	0	0	0	0	0	0	0	0	0	0	0	0	0	0	0
KamHT86	27a7df1a60f0e0c03d8748f41cf1408d	ATCCACTGCCACACGCCCGCGACCGATGCTTCGGGCATCGTCAAAGCGGTGATGGACGAGCTGTTCGATTACTTCAAGGAGTGGAAGCTGCCCGCGTATTGTCGGGTCAGCCTGGCGTGCTGTCTGAACATGTGCGGCGCGGTGCACTGCTCCGACGTGGCGATCCTGGGCATCCATCGCAAGCCGCCGGTGATCAATCACGACATCGTGCGCGCCCGGTGCGAGATCCCGAATGTGATCGCGGCGTGCCCCACGGGCGCCATCCGGCCCGATCCGAAGACCAAGTCGCTGATCGTCAATGAAGAGAAGTGC	IHCHTPATDASGIVKAVMDELFDYFKEWKLPAYCRVSLACCLNMCGAVHCSDVAILGIHRKPPVINHDIVRARCEIPNVIAACPTGAIRPDPKTKSLIVNEEKC	61	0	0	0	0	0	0	0	0	0.00644139	0	0	0	0	0	0	0	0	0	0	0	0	0	0	0	0	0	0	0	0	0	0	0	0	0	0
KamHT87	8c860658d652ba2cb9205212be010db1	ATTCATTGCCACTCATCGGCAACCGACGCATCTGGGGTTGTCAAATCTGTTATGGACGAGTTGATTGACTACTTTAAAACGATGAAACTTCCTGCGAAAATACGGCTTGCTCTTGCCTGTTGTTTAAATATGTGTGGTGCAGTCCATTGCTCCGACATTGCAATTCTTGGAATCCACACTCGCCCTCCCAAAGTCAATCACGAGTTATTGCCAAAGGTTTGTGAAATTCCAAATGTAGTTGCTTCGTGTCCAACAGCTGCAATCCGTCCCTCGACATTCCAGGGGAAACCCAGCGTCGAAGTCGATGAAGAAAAGTGT	IHCHSSATDASGVVKSVMDELIDYFKTMKLPAKIRLALACCLNMCGAVHCSDIAILGIHTRPPKVNHELLPKVCEIPNVVASCPTAAIRPSTFQGKPSVEVDEEKC	61	0	0	0	0	0	0	0	0	0	0	0	0	0	0	0	0	0	0	0	0	0	0	0	0	0	0	0	0	0	0	0	0.00354981	0	0	0
KamHT88	9cd2e92497ff1a9d212312d04f22a36c	ATACACTGTCATTCCGCTGCAACTGACGCATCAGGTCTCGTAAAGGTCCTTATGGACGAATTCGCCGACTACTTTACTACAAAGGAAACGCCCAATAAGGTCAGGCTCGCTGTGGCCTGCTGCACTAACATGTGCGGCGCTGTCCACTGCTCTGATATAGCGATCGTTGCAGTTCACAGAAAGATTCCAACGATAGACCACGAGAAGGTCAAGAATATGTGCGAGGTCCCTTCAACTATTGCTGCCTGTCCGACAGGTGCAATAAGCCCTGACCCCGGTAAGAAGAGCGTTAAGGTCAATCCTGATAAGTGT	IHCHSAATDASGLVKVLMDEFADYFTTKETPNKVRLAVACCTNMCGAVHCSDIAIVAVHRKIPTIDHEKVKNMCEVPSTIAACPTGAISPDPGKKSVKVNPDKC	61	0	0	0	0	0	0	0	0	0	0	0	0	0	0	0	0	0	0	0	0	0	0	0	0	0	0	0	0	0	0	0	0	0	0	0.0434783
KamHT89	ee965022f92cb477eb39535654f0ef4f	ATTCATTGCCACTCATCGGCAACCGACGCATCCGGGGTTGTCAAAGCTGTTATGGACGAGTTGATTGACTACTTTAAAACGATGAAACTTCCTGCGAAAATACGGCTTGCTCTTGCCTGTTGTTTAAATATGTGTGGTGCAGTCCATTGCTCCGACATTGCAATTCTTGGAATCCACACTCGCCCTCCCAAAGTTAATCACGAGTTATTGCCAAAGGTTTGTGAAATTCCAAATGTAGTTGCTTCGTGTCCAACAGCTGCAATCCGTCCCTCGACATTCCAGGGGAAACCCAGCGTCGAAGTCGATGAAGAAAAGTGT	IHCHSSATDASGVVKAVMDELIDYFKTMKLPAKIRLALACCLNMCGAVHCSDIAILGIHTRPPKVNHELLPKVCEIPNVVASCPTAAIRPSTFQGKPSVEVDEEKC	55	0	0	0	0	0	0	0	0	0	0.00435506	0	0	0	0	0	0	0	0	0	0	0	0	0	0	0	0	0	0	0	0	0	0	0	0	0
KamHT91	3abc5b6e0c65c489f2159a6995cc5097	ATTCACTGTCATACACCTGCAACGGATGCTTCAGGTGTAGTTAAGGCAATTATGGATGAACTTTTTGAGTATTTTGGATCGCATAAACTCCCAGCTCAGGTAAGAATTGCTCTTGCCTGTTGTTTGAATATGTGTGGTGCTGTTCACTGTTCAGATATTGCAGTGGTTGGTATTCATAGAAAACCTCCTCTTGTTGAAGATGAAAGACTTGAAAAGGTTTGTGAAATTCCTCTTGTGATTGCAGCTTGTCCTCTTGGTGCTATCAAACCTGCTACAGTTGAGATAGGCGGTGAAAAGAGAAAGACCGTTAGGGTAAATGTAGACAGATGT	IHCHTPATDASGVVKAIMDELFEYFGSHKLPAQVRIALACCLNMCGAVHCSDIAVVGIHRKPPLVEDERLEKVCEIPLVIAACPLGAIKPATVEIGGEKRKTVRVNVDRC	46	0	0	0	0	0	0	0	0	0	0.00364241	0	0	0	0	0	0	0	0	0	0	0	0	0	0	0	0	0	0	0	0	0	0	0	0	0
KamHT92	b97c68474fdb0be6dc6b474b92ba4a8f	ATTCATTGCCACTCATCGGCAACCGACGCATCTGGGGTTGTCAAAGCTGTTATGGACGAGTTGATTGACTACTTTAAAACGATGAAACTTCCTGCGAAAATACGGCTTGCTCTTGCCTGTTGTTTAAATATGTGTGGTGCAGTCCATTGCTCCGACATTGCAATTCTTGGAATCCACACTCGCCCTCCCAAAGTTAATCACGAGTTATTGCCAAAGGTTTGTGAAATTCCAAATGTAGTTGCTTCGTGTCCAACAGCTGCAATCCGTCCCTCGACATTCCAGGGGAAACCCAGCGTCGAAGTCGATGAAGAAAAGTGT	IHCHSSATDASGVVKAVMDELIDYFKTMKLPAKIRLALACCLNMCGAVHCSDIAILGIHTRPPKVNHELLPKVCEIPNVVASCPTAAIRPSTFQGKPSVEVDEEKC	46	0	0	0	0	0	0	0	0	0	0.00300895	0	0	0	0	0	0	0	0	0	0	0	0	0	0	0	0	0	0	0.000313553	0	0	0	0	0	0
KamHT93	2a862d7829761fc89a9ae48a1cad248b	ATTCACTGCCACACTCCTGCAATTGACGCATCTGGTATAGTAAAATCAGTTATGGATGAGGTTTTTGAGTACTACAAGGAAGCAAAACTTCCAGCGAGGCTCAGGCTTGCTTTGGCATGCTGCTTGAATATGTGCGGCGCAGTTCATTGTTCTGATGTCGCGATAGTAGGCGTTCACAGAGTACCGCCAAAAGTTCAGGACGATAAAATTTCTAAGATGTGTGAAATACCTAACGTGGTAGCTGCATGTCCTACAAGAGCAATCAGACCAGAACCAGCCAAAAAATCTGTCGTTGTAAACGATGAAAGGTGT	IHCHTPAIDASGIVKSVMDEVFEYYKEAKLPARLRLALACCLNMCGAVHCSDVAIVGVHRVPPKVQDDKISKMCEIPNVVAACPTRAIRPEPAKKSVVVNDERC	45	0	0	0	0	0	0	0	0	0	0	0	0	0	0	0	0	0	0	0.833333	0.000404061	0	0.000287425	0	0.0324675	0	0.000192592	0	0.000460617	0	0	0	0	0	0	0
KamHT94	f37d6102758970358dfe775ae40173f7	GTGCACTGCCACACCCCGGCCACGGACGCCTCGGGTGTAGTGAAATCCGTGATGGACGAGCTTTTCGATTACTTCGGCTCGCACAAGCTGCCGGCCCAGGTGAGGATCGCCCTGGCCTGCTGCCTCAACATGTGCGGGGCGGTGCACTGCTCGGACATCGCCATCCTGGGCGTACACACCAAGATCCCCAAGGTGGATCATGAAACCCTTAGGAATCTTTGCGAGATTCCCACGACCATTGCCGCCTGTCCCACAGGCGCCATCAGGCCTCACCCTGACAAGGAGAAGAAGAGTGTCATCGTGAACCCGGAGAGGTGC	VHCHTPATDASGVVKSVMDELFDYFGSHKLPAQVRIALACCLNMCGAVHCSDIAILGVHTKIPKVDHETLRNLCEIPTTIAACPTGAIRPHPDKEKKSVIVNPERC	35	0	0	0	0	0	0	0	0	0	0.0027714	0	0	0	0	0	0	0	0	0	0	0	0	0	0	0	0	0	0	0	0	0	0	0	0	0
KamHT95	3cf1bf2ae10df3230534e404f36c6c06	GTCCATTGCCACACCCCGGCCATTGACGCCTCCGGCATTGTTAAGGCGGTGATGGACGATTTGTTTGATTACTTTGGCAAGCATTCCCTACCGGCTCAGGTGCGCATCGCCTTGGCCTGCTGCCTGAATATGTGCGGCGCGGTGCATTGCTCCGACATCGCCATCTGCGGCGTGCATCGCACTCCTCCCAAGGTTCTGCATGAAAAATTGCGCCATCTTTGTGAAATTCCCACCACCATTGCCTCTTGTCCCACCGGGGCCATCCGACCCCACCCGGACAAGAGCCTGAAGAGCGTCATTGTAAACGAAGAGCGCTGC	VHCHTPAIDASGIVKAVMDDLFDYFGKHSLPAQVRIALACCLNMCGAVHCSDIAICGVHRTPPKVLHEKLRHLCEIPTTIASCPTGAIRPHPDKSLKSVIVNEERC	34	0	0	0	0	0	0	0	0	0	0.00269222	0	0	0	0	0	0	0	0	0	0	0	0	0	0	0	0	0	0	0	0	0	0	0	0	0
KamHT96	10a0c0f77a1623f0777d2fc6148c220e	ATTCACTGCCATACGCCGGCCACCGACGCATCCGGTCCGGTCAAGGCCACGATGGACGTTTTGTTCGATGATTTCAAGAACATGAGACTCCCGGCCCATCTGCGCGTGTCTCTGGCCTGCTGTCTGAACATGTGCGGCGCGGTTCACTGCTCCGATATCGCCATTCTTGGCTATCACCGCAAGCCGCCGATGCAGGACCATGAATACCTCGACAAGATGTGCGAAATTCCGCTGGCCGTTGCAGCCTGTCCCACGGCGGCCATTCGTCCCTCCAAGGTGGAATATGAAGGCAAGACCTACAATTCCGTTGCTGTCAAGCAGGATCGCTGC	IHCHTPATDASGPVKATMDVLFDDFKNMRLPAHLRVSLACCLNMCGAVHCSDIAILGYHRKPPMQDHEYLDKMCEIPLAVAACPTAAIRPSKVEYEGKTYNSVAVKQDRC	31	0	0	0	0	0	0	0	0	0.00158395	0.00126693	0	0	0	0	0	0	0	0	0	0	0	0	0	0	0	0	0	0	0	0	0	0	0	0	0
KamHT97	a78fa66f7d3f00b9aa7fed6730c31b63	ATCCATTGTCATACCCCGGCCACCGATGCCTCGGGGATCGTCAAGGCAGTAATGGATGAGCTGTACGAGTATTTTGTGGAGGAAAAGCTTCCTGCTAAATTGCGTATTTCCCTGGCCTGTTGTCTTAACATGTGCGGGGCCGTCCATTGCTCGGATATCGCTATCTTAGGTGTCCACCGGACTCCCCCGCGAGTTGATCACGAGCTCTTGGCTAAGGTGAGCGAAATACCTACTGTGGTGGCTAGTTGCCCCACAGGTGCTATCCGGCCCAATCCGAAACTCAAGAGTGTAGAAGTCAATGAAGAAAGGTGT	IHCHTPATDASGIVKAVMDELYEYFVEEKLPAKLRISLACCLNMCGAVHCSDIAILGVHRTPPRVDHELLAKVSEIPTVVASCPTGAIRPNPKLKSVEVNEERC	30	0	0	0	0	0	0	0	0	0	0	0	0	0	0	0	0	0	0	0	0	0	0	0	0	0	0	0.000415204	0	0.000744689	0	0	0	0	0	0
KamHT98	8c080beca469b0335b74b88171aad8f5	GTGCACTGCCATACAGCTATAATAGATGCCCCTGGATTGGCTAAAGCGTTATACGACGAACTCTATGAATATTTTGTTAGAGATGACCTCCCTGGAAAACTAAAGATAGCTATTGCATGCTGTCTTAATATGTGTGGAGCCGTACACTGTTCAGACTTGGCCTTCGTTGGAATGCATAGGAAACCTCCAGTCGTGAATGATGATATAGTGAGTAGATTGTGTGAGATACCTACGCTTGTTGCAAGCTGTCCGACTGCAGCTATTAGACCTGCTCCTGAGAAGAAGTCAGTCGTAGTTAATGAAGAAAGATGC	VHCHTAIIDAPGLAKALYDELYEYFVRDDLPGKLKIAIACCLNMCGAVHCSDLAFVGMHRKPPVVNDDIVSRLCEIPTLVASCPTAAIRPAPEKKSVVVNEERC	29	0	0	0	0	0	0	0	0	0	0	0	0	0	0	0	0	0	0	0	0	0	0.00091018	0.000695846	0	0	0	0	0	0	0	0	0	0	0	0
KamHT99	035934865486a96837d561db0222b8bf	ATCCACTGCCACACGCCCGCCATTGACGCCTCCGGGATCGTCAAGGCGGTCATGGATGATCTCTTTGACTATTTCGGCTCCCACAAATTGCCGGCCCAGGTGCGCATCTCCCTGGCCTGCTGTTTGAACATGTGCGGTGCCGTGCACTGCTCCGATATCGCCATCTGTGGCGTGCACCGGACTGCCCCGAAGATCAAACACGATGTCCTGCGGCACCTGTGTGAAATCCCCACCACCATTGCTTCGTGTCCCACCGGTGCCATCCGGCCCCATCCCGACAAGAACCTGAAATCCGTCATCGTTAACGAAGAACGGTGC	IHCHTPAIDASGIVKAVMDDLFDYFGSHKLPAQVRISLACCLNMCGAVHCSDIAICGVHRTAPKIKHDVLRHLCEIPTTIASCPTGAIRPHPDKNLKSVIVNEERC	27	0	0	0	0	0	0	0	0	0	0.00213794	0	0	0	0	0	0	0	0	0	0	0	0	0	0	0	0	0	0	0	0	0	0	0	0	0
KamHT100	a1fe541de0f195896c9b807887a7b2f5	GTGCATTGCCATACGCCGGCCATCGATGCATCGGGCGTGGTAAAAGCAGTAATGGATGAGCTCTACGACTACTTCGGCAGCCACAAGCTCCCTGCCCAGGTGAGGATCGCCCTTGCCTGCTGTCTCAATATGTGCGGCGCGGTCCACTGCTCCGATATCGCTATCCTAGGTATCCACCGCAAACCGCCGCTTATTGAAGACGAACGCATCACCGGCGTCTGCGAGATACCTCTTGCCGTTGCAGCCTGCCCTCTCGGTGCCATCAAGCCCGTTACGGTGGAGGTCAATGGTGAGAAGAAAAAGACCGTCAGGGTCAATGAAGAACGCTGC	VHCHTPAIDASGVVKAVMDELYDYFGSHKLPAQVRIALACCLNMCGAVHCSDIAILGIHRKPPLIEDERITGVCEIPLAVAACPLGAIKPVTVEVNGEKKKTVRVNEERC	27	0	0	0	0	0	0	0	0	0	0	0	0	0	0	0	0	0	0	0	0	0	0	0	0	0	0	0	0	0	0	0	0.00157123	0	0	0
KamHT101	3daead7452ee705633af105a23e78c20	GTGCATTGTCATACCCCCGCGACGGATGCTTCCGGCGTGGTCAAGGCGGTGATGGATGAGCTTTACGACTACTTCATTACCATGAAGTTGCCTGCTCAGTTGAGAATCGCGTTGGCGTGCTGTCTCAACATGTGCGGTGCAGTTCACTGCTCAGATATCGCCATCCTCGGCATCCATAGATTGCCGCCGTTGGTGGACAACGAGAAGTTGCCCAAGATATGCGAAGTGCCTTCTACAATTGCGAGCTGTCCGACATTTGCGATCAGACCCGACCCCAAGACGAAGGGCGTTCAGGTGAACGAAGAGCGTTGC	VHCHTPATDASGVVKAVMDELYDYFITMKLPAQLRIALACCLNMCGAVHCSDIAILGIHRLPPLVDNEKLPKICEVPSTIASCPTFAIRPDPKTKGVQVNEERC	26	0	0	0	0	0	0	0	0	0	0	0	0	0	0	0	0	0	0	0	0	0	0	0	0	0	0	0	0	0	0	0	0.000989292	0.000701973	0	0
KamHT103	8be2a14779a6ee964d0cdf865f4d7c2e	GTGCATTGCCACTCAGCGGCAACTGATGCTTCAGGACTTGTAAAATCAGTCATGGATGAACTTACTGACTATTTTACACAAATGAAGTTACCTGCAAAGTTAAGAATAGCCCTTGCCTGCTGTCTTAATATGTGTGGGGCTGTTCACTGCTCGGACATAGCAATTCTTGGGGTTCATAGAAGGCCACCTAAGATTGATAGAGAGAAATTAAAGTCACTTTGCGAAATCCCTTCTGTTGTCTCTGCATGTCCAACTGCAGCAATCAGGCCTGCAACAATCGATGGAGTAGCTTCGGTAGAGGTTATTGAAGAAAGATGT	VHCHSAATDASGLVKSVMDELTDYFTQMKLPAKLRIALACCLNMCGAVHCSDIAILGVHRRPPKIDREKLKSLCEIPSVVSACPTAAIRPATIDGVASVEVIEERC	24	0	0	0	0	0	0	0	0	0	0	0	0	0	0	0	0	0	0	0	0	0	0	0	0	0	0	0	0	0	0	0	0	0	0	0.0171062
KamHT104	7a06ec925dafd384a8dba8c819a8d368	GTCCATTGCCATACCCCCGCGACCGATGCCTCTGCCATTGTCAAATCGGTCATGGATGAGTTGTCGGAATACTTTACTGAGTGGAAGCTGCCAGCTTACTGCCGTATCTCCCTGGCATGCTGCCTGAATATGTGCGGTGCAGTCCATTGCTCGGATATTGCCATTCTTGGCATTCACCGCACAACTCCAAAAATCGATCACGAAATCGTCAAATCTAAATGCGAGAAACCGAACGTGATCGCAGCCTGCCCGACCGGCGCTATCCGTCCTGATCCTAAGACTGGTTCGCTGATTGTCAATGAAGAAAAATGT	VHCHTPATDASAIVKSVMDELSEYFTEWKLPAYCRISLACCLNMCGAVHCSDIAILGIHRTTPKIDHEIVKSKCEKPNVIAACPTGAIRPDPKTGSLIVNEEKC	23	0	0	0	0	0	0	0	0	0	0.00182121	0	0	0	0	0	0	0	0	0	0	0	0	0	0	0	0	0	0	0	0	0	0	0	0	0
KamHT105	6cab2605b34c191f82decbbb94892f43	ATTCACTGCCACTCAGCAGCCACTGATGCATCTGGCCTTGTGAAGGTTCTCATGGATGAATTTGCTGATTACTTTACAAAGAAGGAGCTACCCAACAGGGTCAGACTCGCAGTTGCCTGCTGCACAAACATGTGCGGTGCGGTTCACTGCTCTGATATTGCCATAGTTGCTGTCCACAGAAAGATACCCCATATTGACCACGAGAAGGTTCCGAACATGTGTGAGATACCTTCTACTATTGCTGCATGCCCCACAGGTGCCATAAGCCCTGATCCTGCAAAGAAGAGCGTGAAGATAAAGGAAGACAAATGC	IHCHSAATDASGLVKVLMDEFADYFTKKELPNRVRLAVACCTNMCGAVHCSDIAIVAVHRKIPHIDHEKVPNMCEIPSTIAACPTGAISPDPAKKSVKIKEDKC	23	0	0	0	0	0	0	0	0	0	0.00182121	0	0	0	0	0	0	0	0	0	0	0	0	0	0	0	0	0	0	0	0	0	0	0	0	0
KamHT106	9444c178d69c51e9d6bc9b45557454fb	GTTCACTGCCATACGCCGGCCACCGATGCTTCCGGCCCGGTCAAGGCGGTCATGGACGAACTGCATGGCTACTTTACGAGCATGACCCTTCCGTCCCAAGTCCGAATCGCTTTAGCCTGCTGTCTGAACATGTGCGGAGCCGTCCACTGTTCCGACATTGCCATTCTGGGAATTCACCGCACGGTTCCCAAGCCGGACCACAACCGCGTACCCAATGTGTGCGAAATTCCAACGACCATAGCCTCTTGTCCGACGGGCGCCATTCGGCCGGATCCGAAGAACAAGAGCGTTACCATCAACGAAGAGAAATGC	VHCHTPATDASGPVKAVMDELHGYFTSMTLPSQVRIALACCLNMCGAVHCSDIAILGIHRTVPKPDHNRVPNVCEIPTTIASCPTGAIRPDPKNKSVTINEEKC	22	0	0	0	0	0	0	0	0	0.00126716	0.000791828	0	0	0	0	0	0	0	0	0	0	0	0	0	0	0	0	0	0	0	0	0	0	0	0	0
KamHT107	051a9ca9220a36f9f26942588f8331a6	ATCCATTGCCACACGCCCGCCACCGATGCGTCAGGCATCGTCAAGTCAGTGATGGATGATCTGTTCGAGTATTTCAGCGAATGGAAGTTGCCCGCCTACTGCCGGGTGAGTCTGGCGTGCTGCCTGAACATGTGCGGCGCGGTCCACTGCTCCGATGTGGCGATCCTGGGCATCCACCGCAAGCCACCAGTGGTCAACGATGACACGGTGCGCGCCAAGTGCGAGATCCCGAACGTGATCGCGGCGTGTCCCACCGGCGCCATCCGGCCCGACCCGAAGACCAAGTCGCTGATCGTCAATGAAGACAAGTGT	IHCHTPATDASGIVKSVMDDLFEYFSEWKLPAYCRVSLACCLNMCGAVHCSDVAILGIHRKPPVVNDDTVRAKCEIPNVIAACPTGAIRPDPKTKSLIVNEDKC	21	0	0	0	0	0	0	0	0	0	0.00166284	0	0	0	0	0	0	0	0	0	0	0	0	0	0	0	0	0	0	0	0	0	0	0	0	0
KamHT108	9f042740e49d013e458d5d09fb1603ce	AATCACTGCCACACATCCGTGATAGATGCGCCTGGATTGGCTAAAGCGATATCTGATGCCCTCTTTGAGTATTTCAAGAGGAACGATCTGCCAGCAAAACTGAAGATAGCAATAGCATGCTGCCTTAACATGTGTGGTGCAGTTCATTGCTCCGACATAGCAATAGTTGGCATGCACAGAAAGCCTCCTGTTGTTGATGATGAGATTGTAGCCAAGTTCTGCGAGATACCAACTACAGTGGCCAGCTGTCCAACATTAGCCATAAAGCCGAAGGTCCTTCCGGATGGAAAGAGAAGTGTTGAGATAAATCCTGAGAGATGC	NHCHTSVIDAPGLAKAISDALFEYFKRNDLPAKLKIAIACCLNMCGAVHCSDIAIVGMHRKPPVVDDEIVAKFCEIPTTVASCPTLAIKPKVLPDGKRSVEINPERC	20	0	0	0	0	0	0	0	0	0	0	0	0	0	0	0	0	0	0	0	0	0	0	0	0	0	0	0.000339712	0	0.000431136	0	0	0	0	0	0
KamHT109	c62be592dc875383f594256763e67176	GTGCATTGCCACTCAGCGGCAACTGATGCTTCTGGACTTGTAAAATCAGTCATGGATGAACTTACCGACTATTTTACACAAATGAAGTTACCTGCAAAGTTAAGAATAGCCCTTGCCTGCTGTCTTAATATGTGTGGGGCTGTTCACTGCTCGGACATAGCAATTCTTGGGGTTCATAGAAGGCCACCTAAGATTGATAGAGAGAAATTAAAGTCACTTTGCGAAATCCCTTCTGTTGTCTCTGCATGTCCAACTGCAGCAATCAGGCCTGCAACAATCGATGGAGTAGCTTCGGTAGAGGTTATTGAAGAAAGATGT	VHCHSAATDASGLVKSVMDELTDYFTQMKLPAKLRIALACCLNMCGAVHCSDIAILGVHRRPPKIDREKLKSLCEIPSVVSACPTAAIRPATIDGVASVEVIEERC	20	0	0	0	0	0	0	0	0	0	0	0	0	0	0	0	0	0	0	0	0	0	0	0	0	0	0	0	0	0	0	0	0	0	0.021978	0
KamHT110	0754b134bdde8ec2f63c1630f1278f08	ATTCACTGCCATACACCGGCCATCGACGCTTCCGGCCCGGTGAAGGCGGTTATGGATGAGCTGTTCGAATACTTCACCTCCATGAAGCTCCCCGCCCAGGTGCGTATCGCTCTGGCTTGCTGCCTGAACATGTGCGGCGCCGTGCATTGTTCGGACATTGCTATTCTCGGCGTGCACCGCAAACCGCCCTTGGTTGAGCACGACCGCGTGGGCAACGTGTGTGAAATTCCGCTGGTCATCGCGGCCTGCCCGACTGCCGCCATCAAGCCCAAGAAGGTCGGCGAAATGAAGAGCGTGGAAATCAACAACAGCCGTTGT	IHCHTPAIDASGPVKAVMDELFEYFTSMKLPAQVRIALACCLNMCGAVHCSDIAILGVHRKPPLVEHDRVGNVCEIPLVIAACPTAAIKPKKVGEMKSVEINNSRC	19	0	0	0	0	0	0	0	0	0	0.00150447	0	0	0	0	0	0	0	0	0	0	0	0	0	0	0	0	0	0	0	0	0	0	0	0	0
KamHT111	7b2db092dfa0754430e11308631614b4	ATCCATTGCCATACCCCGGCTACCGACGCCTCGGGACTTGTCAAGGCGATGATGGACGAGCTCCACGAGTATTTTTCCAGCATGAAGCTGCCAGCCAAGTTGCGCCTGGCGGTGGCTTGCTGCGTAAACATGTGCGGAGCCTGCCACTGCTCGGACATTGCCATTGTTGGTATTCACCGTACTGTACCGCGCATTAATCACGAAGGCGTTGCCAAATGCGAAATCCCTTCCGTGATTGCTGCCTGTCCGACTGGCGCCATACGGCCCAACCCGAAACTGAAGAGCGTTGACATTGTGGAAGAAAAGTGT	IHCHTPATDASGLVKAMMDELHEYFSSMKLPAKLRLAVACCVNMCGACHCSDIAIVGIHRTVPRINHEGVAKCEIPSVIAACPTGAIRPNPKLKSVDIVEEKC	16	0	0	0	0	0	0	0	0	0	0.00126693	0	0	0	0	0	0	0	0	0	0	0	0	0	0	0	0	0	0	0	0	0	0	0	0	0
KamHT113	6ebe926c1d0f989379e256e422f2a35f	ATACACTGTCACAGTGCTGCCACAGATGCATCCGGTCTTGTAAAATCCATAATGGATGAACTGTACGAGTATTTTACATCGATGAAACTTCCAGCCTATGTAAGGATTGCTGTGGCATGCTGTATAAATATGTGTGGAGCAGTCCACTGCTCTGACCTTGCCATAGTGGGTGTCCATACGAAGCCTCCAAAAATAGACCACGAGAAGGTGCTTGCCCAGTGTGAGATCCCTACAACGATACAGTCATGTCCTACAGGGGCAATAAGGAGACATCCTGACCCCAATATCAAGAGTGTTGTCGTAAGGGAAGACCTCTGT	IHCHSAATDASGLVKSIMDELYEYFTSMKLPAYVRIAVACCINMCGAVHCSDLAIVGVHTKPPKIDHEKVLAQCEIPTTIQSCPTGAIRRHPDPNIKSVVVREDLC	16	0	0	0	0	0	0	0	0	0	0	0	0	0	0	0	0	0	0	0	0	0	0	0	0	0	0	0	0	0	0	0	0	0	0	0.0114041
KamHT114	85eeb053d30b95e20cebf883e2341b24	ATTCACTGCCACACCCCGGCCATCGACGCCTCCGGTGTCGTTAAAGCCGTCATGGATAACCTGTTTGAATACTTTGGCTCTCATAAGCTGCCGGCCCAGGTTCGTATCTCCCTGGCCTGCTGCCTGAACATGTGCGGCGCCGTGCACTGCTCCGACATCGCCATCTGCGGTGTGCACCGGACCCCGCCCAAAGTGAAGCATGAAGTTCTGCGCCATCTGTGCGAAATCCCCACCACCATCGGTTCTTGTCCCACCGGCGCCATCCGGCCGCATCCCGACAAGAGTATAAAGTCCGTGGTCATCAACGAAGAACGCTGT	IHCHTPAIDASGVVKAVMDNLFEYFGSHKLPAQVRISLACCLNMCGAVHCSDIAICGVHRTPPKVKHEVLRHLCEIPTTIGSCPTGAIRPHPDKSIKSVVINEERC	14	0	0	0	0	0	0	0	0	0	0.00110856	0	0	0	0	0	0	0	0	0	0	0	0	0	0	0	0	0	0	0	0	0	0	0	0	0
KamHT115	0353e4272a0b1f60987640c8ad54ec0f	GTCCACTGCCATACCCCGGCCATCGATGCTTCCGGTATCGTCAAGTCCGTCATGGACGATCTGTTCAACTACTTCGGCAGTCACGAATTGCCGGCCCAGGTCCGCATTTCCCTGGCCTGCTGCCTGAACATGTGCGGCGCGGTGCATTGCTCCGATATCGCCATCTGCGGCGTCCACCGGACCCCGCCCAAAGTTCAGCATGATAAGCTGCGCCACCTGTGCGAAATTCCCACCACCATCGCCTCTTGTCCCACCGGCGCCATCCGGCCCCATCCGGACAAGAACCTCAAGAGCGTTATCGTCAACGAGGAACGCTGC	VHCHTPAIDASGIVKSVMDDLFNYFGSHELPAQVRISLACCLNMCGAVHCSDIAICGVHRTPPKVQHDKLRHLCEIPTTIASCPTGAIRPHPDKNLKSVIVNEERC	14	0	0	0	0	0	0	0	0	0	0	0	0	0	0	0	0	0	0	0	0	0	0	0	0	0	0	0	0	0	0	0	0	0	0	0.00997862
KamHT116	cb70208c502d011859b7ea9c70bfffd2	ATTCACTGTCATACACCTGCAACGGATGCTTCAGGTGTAGTTAAGGCTATTATGGATGAACTTTTTGAGTATTTTGGATCACATAAACTCCCAGCTCAGGTAAGAATTGCTCTTGCCTGTTGTTTGAATATGTGTGGTGCTGTTCACTGCTCAGATATTGCAGTGGTTGGTATTCATAGAAAACCTCCTCTTGTTGAAGATGAAAGACTTGAAAAGGTTTGTGAGATTCCTCTTGTGATTGCATCTTGCCCTCTTGGTGCTATTAAACCTGCTACAGTTGAGATAGATGGAGAAAAAAGAAAGACCGTTAGGGTAAATGTTGACAGATGT	IHCHTPATDASGVVKAIMDELFEYFGSHKLPAQVRIALACCLNMCGAVHCSDIAVVGIHRKPPLVEDERLEKVCEIPLVIASCPLGAIKPATVEIDGEKRKTVRVNVDRC	13	0	0	0	0	0	0	0	0	0	0	0	0	0	0	0	0	0	0	0	0	0	0	0	0	0	0	0	0	0	0	0	0.000756518	0	0	0
KamHT118	fd903f5644e3087ce1941d3ae12edb46	GTCCACTGCCACTCGGCCGCCACTGACGCTTCGGGTATTGTGAAGGCCGTCATGGACGAGCTCTATGAATACTTTGTGGATATGAAGCTGCCGGCCAAGCTGAAAATCTCCCTGGCCTGCTGCCTGAACATGTGCGGCGCCGTGCACTGCTCCGACATCGCCATCCTGGGTATTCACAGAACTCCGCCCAAGATCCAGCACGAGTGGGTGGCCAAGCAGTGTGAAATCCCCACCGTGGTGGCCAGCTGCCCCACCGGCGCTATTCGTCCCAATCCCAAGGAGAAGAGCGTCGTGGTGAACGAAGAGAAGTGC	VHCHSAATDASGIVKAVMDELYEYFVDMKLPAKLKISLACCLNMCGAVHCSDIAILGIHRTPPKIQHEWVAKQCEIPTVVASCPTGAIRPNPKEKSVVVNEEKC	13	0	0	0	0	0	0	0	0	0	0	0	0	0	0	0	0	0	0	0	0	0	0	0	0	0	0	0	0	0	0	0	0	0	0	0.00926586
KamHT119	901b9aec10422e0e9ff3d26222d1ce3c	GCGCATTGCCACACGCCGGCCATCGACGCATCAGGCGTGGTGAAAGCAGTGATGGATGGCATCTATGACTATTTTGGCAGCATGACGCTGCCCGCTCCGGTGCGTGTTTCTTTGGCCTGCTGCCTCAACATGTGCGGCGCAGTCCATTGCTCGGATATCGCCATCTTAGGCATTCACAGAAAGCCCCCTATGATCGACCATGAGTGGATTGACAAGCTGTGCGAACTCCCCCTGGCCATCGCCGCGTGCCCAACCGGCGCGATCAAGCCGGCAAAAACGGCTTCAGGATTGAAAACGCTGGAAGTCAACGCGGATCGCTGC	AHCHTPAIDASGVVKAVMDGIYDYFGSMTLPAPVRVSLACCLNMCGAVHCSDIAILGIHRKPPMIDHEWIDKLCELPLAIAACPTGAIKPAKTASGLKTLEVNADRC	12	0	0	0	0	0	0	0	0	0	0.000950194	0	0	0	0	0	0	0	0	0	0	0	0	0	0	0	0	0	0	0	0	0	0	0	0	0
KamHT121	a8adbabec79b07930ed4b1f36a4621e1	GTGCATTGTCACACCCCGGCCATTGACGCCTCGGGGATCGTCAAGTCCGTTATGGACGATCTCTTCGAGTATTTCGGCAAACACGAACTCCCGGCCCAAGTGCGCATCGCCTTGGCCTGCTGCCTGAACATGTGCGGCGCGGTGCATTGTTCGGACATCGCCATCTGCGGCGTACATCGCACTCCGCCCAAGGTCATGCACGACAAGCTGCGCCACCTGTGCGAAATCCCCACTACCATTGCTTCCTGTCCCACCGGCGCCATCCGGCCCCATCCGGACAAGACCCTGAAGAGCGTCATCGTCAACGAGGAGCGCTGC	VHCHTPAIDASGIVKSVMDDLFEYFGKHELPAQVRIALACCLNMCGAVHCSDIAICGVHRTPPKVMHDKLRHLCEIPTTIASCPTGAIRPHPDKTLKSVIVNEERC	11	0	0	0	0	0	0	0	0	0	0.000871011	0	0	0	0	0	0	0	0	0	0	0	0	0	0	0	0	0	0	0	0	0	0	0	0	0
KamHT122	12a898e9a943b96f53f605dcf0c5abbb	ATTCACTGCCATACTCCGGCAACCGACGCTTCCGGTCTGGTAAAATCCATGATGGACGAACTGAACGGCTACTTCACTACCATGAAGCTTCCGGCCAGACTCCGCCTTGCTGTTGCCTGCTGCGTTAACATGTGCGGCGCTTGCCACTGCTCTGATATTGCCATTGTCGGCATCCACCGAGTCGTTCCGCGGATTAACCATGAGGGCGTTGCCAAGGCGTGTGAAATTCCGTCCGTAATTGCTGCATGCCCGACTGGCGCTATCCGTCCCAATCCCAAGCTCAAGAGTGTCGAAGTTATCAAAGAAAAATGT	IHCHTPATDASGLVKSMMDELNGYFTTMKLPARLRLAVACCVNMCGACHCSDIAIVGIHRVVPRINHEGVAKACEIPSVIAACPTGAIRPNPKLKSVEVIKEKC	11	0	0	0	0	0	0	0	0	0	0.000871011	0	0	0	0	0	0	0	0	0	0	0	0	0	0	0	0	0	0	0	0	0	0	0	0	0
KamHT123	cbd9dd13cf1347f6a12fb8dbb2f3188c	GTCCACTGCCACTCGGCCGCCACTGACGCTTCGGGTATTGTGAAGTCCGTCATGGACGAGCTCTATGAATACTTTGTGGACATGAAGCTGCCGGCCAAGCTGAAAATCTCTCTGGCCTGCTGCCTGAACATGTGCGGCGCCGTGCACTGCTCCGACATCGCCATCCTGGGTATTCACAGAACTCCGCCCAAGATCCAGCACGAGTGGGTGGCCAAGCAGTGTGAAATCCCCACTGTGGTGGCCAGCTGCCCCACCGGCGCTATTCGTCCCAATCCCAAGGAGAAGAGCGTCGTGGTGAACGAAGAGAAGTGC	VHCHSAATDASGIVKSVMDELYEYFVDMKLPAKLKISLACCLNMCGAVHCSDIAILGIHRTPPKIQHEWVAKQCEIPTVVASCPTGAIRPNPKEKSVVVNEEKC	10	0	0	0	0	0	0	0	0	0.00105597	0	0	0	0	0	0	0	0	0	0	0	0	0	0	0	0	0	0	0	0	0	0	0	0	0	0
KamHT124	917a720e8fd41292a1c83536ba4db31c	GGACGCCTCTGGAGTTGTCAAGGCGGTCATGGACGAGCTTTTCGATTATTTCGGCTCGCACAAGCTGCCAGCCCAGGTGAGGATAGCCCTGGCTTGCTGCCTTAACATGTGCGGGGCCGTGCACTGCTCGGACATCGCAATATTGGGGGTGCACACAAAGCTCCCCAAGGTGGATCATGACACTCTAAAGAACCTGTGCGAGATTCCCACTACAATTGCCGCCTGTCCTACCGGTGCCATTAGGCCTCACCCGGACAAGGAGAAGAAAAGTGTGATCGTGAACCCGGACAAGTGC	DASGVVKAVMDELFDYFGSHKLPAQVRIALACCLNMCGAVHCSDIAILGVHTKLPKVDHDTLKNLCEIPTTIAACPTGAIRPHPDKEKKSVIVNPDKC	10	0	0	0	0	0	0	0	0	0.000422386	0.000316731	0	0	0	0	0	0	0	0	0	0	0	0	0	0	0	0	0	0	0	0	0	0	0	0	0.00142552
KamHT125	3b41f6b45ba5bd6550f0da6468180b41	GCTCACTGCCATACGCCTGCCATCGACGCTTCCGGTGTTGTGAAAGCCGTCATGGATGGAATTTATGACCAGTTCGGCAGCATGAAACTACCGGCGCCTGTGCGCGTGTCTCTGGCCTGCTGCCTCAATATGTGCGGCGCAGTCCATTGCTCAGACATCGCGATTTTAGGAATTCACAGAAAACCACCTATGGTGGACAGTGAGTGGATTGATAAACTCTGCGAACTGCCTCTTGCTATCGCCGCATGCCCCACTGGCGCCATTAAACCAGCGAAGACAGCGGATGGGAAGAAGTCCCTCGAAGTTAACGCTGAACGATGC	AHCHTPAIDASGVVKAVMDGIYDQFGSMKLPAPVRVSLACCLNMCGAVHCSDIAILGIHRKPPMVDSEWIDKLCELPLAIAACPTGAIKPAKTADGKKSLEVNAERC	10	0	0	0	0	0	0	0	0	0	0.000791828	0	0	0	0	0	0	0	0	0	0	0	0	0	0	0	0	0	0	0	0	0	0	0	0	0
KamHT128	f52530c7bf4249f6c24fb772832bf487	GTCCACTGCCACTCGGCCGCCACTGACGCTTCGGGTATTGTGAAGGCCGTCATGGACGAGCTCTATGAATACTTTGTGGACATGAAGCTGCCGGCCAAGCTGAAAATCTCTCTGGCCTGCTGCCTGAACATGTGTGGCGCTGTGCACTGCTCCGACATCGCCATCCTGGGTATTCACAGAACTCCGCCCAAGATCCAGCACGAGTGGGTGGCCAAGCAGTGTGAAATCCCCACTGTGGTGGCCAGCTGCCCCACCGGCGCTATTCGTCCCAATCCCAAGGAGAAGAGCGTCGTGGTGAACGAAGAGAAGTGC	VHCHSAATDASGIVKAVMDELYEYFVDMKLPAKLKISLACCLNMCGAVHCSDIAILGIHRTPPKIQHEWVAKQCEIPTVVASCPTGAIRPNPKEKSVVVNEEKC	6	0	0	0	0	0	0	0	0	0	0.000475097	0	0	0	0	0	0	0	0	0	0	0	0	0	0	0	0	0	0	0	0	0	0	0	0	0
KamHT130	097bb03bee6c69110d2c1315a8c46ee9	GTTCACTGCCATAGCGCCGCAACCGATGCATCCGGCCTCGTAAAAGCGATTATGGATGGCGTGTATGATCATTTTACCGACACGAAGCTGCCAAACCATCTCAGGATTGCCGTAGGATGCCGCATTAACATGTGCGGCGCCGTCCACTGCTCGGACATCGCCGTTGTGGGCGTTCACACCAAACCCCCAAAACCTGATCATGATCGCGTAATGGCACAGTGTGAGATCCCTACTACAATCCAATCGTGCCCAACCGGCGCTATCAGACGCCATCCTGATGCCAACTTCAAGAGTGTTACTGTCAGGGACGACTTGTGC	VHCHSAATDASGLVKAIMDGVYDHFTDTKLPNHLRIAVGCRINMCGAVHCSDIAVVGVHTKPPKPDHDRVMAQCEIPTTIQSCPTGAIRRHPDANFKSVTVRDDLC	5	0	0	0	0	0	0	0	0	0	0.000395914	0	0	0	0	0	0	0	0	0	0	0	0	0	0	0	0	0	0	0	0	0	0	0	0	0
KamHT131	70a79093d3fe24e41d41fb71fcd801ea	GTTCACTGCCACAGCGCGGCAACAGACGCATCAGGTCTTGTAAAAGCGATTATGGATGGAGTGTATGACCATTTCACAAATGCGAAGCTGCCGAATCACCTCCGGATAGCCGTAGCATGTTGTATTAATATGTGCGGCGCTGTACATTGCTCTGACATTGCAATTGTCGGTGTTCATACCAAACCTCCAAAGCCTGATCATGGGCGCGTCGCGGCGCAGTGTGAGATTCCCACCACAATCCAGTCCTGCCCGACCGGCGCTATCCGGCGTCATCCTGATGCCAATATTAAGAGTGTTGTTGTCAAGGATGACTTGTGC	VHCHSAATDASGLVKAIMDGVYDHFTNAKLPNHLRIAVACCINMCGAVHCSDIAIVGVHTKPPKPDHGRVAAQCEIPTTIQSCPTGAIRRHPDANIKSVVVKDDLC	5	0	0	0	0	0	0	0	0	0	0.000395914	0	0	0	0	0	0	0	0	0	0	0	0	0	0	0	0	0	0	0	0	0	0	0	0	0
KamHT133	51ef3d2bde12318afdc142234e220081	GTTCATTGCCATTCCTCGGCGACCGATGCATCGGGAATCGTGAAGTGCGTCATGGACGCGCTTTGTGACCGTTTCACCCATGAGGATCTTCCTGCTAAGCTGCGCATTGCCCTGGCCTGCTGCCTGAACATGTGCGGGGCCGTGCACTGTTCGGACATCGCCATCTTGGGAATCCACCGGCGGCCTCCCAAGATCAATCATGATTTGCTCAAGAAAGTGTGTGAGATTCCGACCGTCATTTCCTCCTGCCCCACGGGCGCCATTCGGACGGCGACCGTGGATGGCAAGCAATCGGTTGAGGTTGTGGAGGAACAGTGC	VHCHSSATDASGIVKCVMDALCDRFTHEDLPAKLRIALACCLNMCGAVHCSDIAILGIHRRPPKINHDLLKKVCEIPTVISSCPTGAIRTATVDGKQSVEVVEEQC	5	0	0	0	0	0	0	0	0	0	0	0	0	0	0	0	0	0	0	0	0	0	0	0	0	0	0	0	0	0	0	0	0	0	0	0.00356379
KamHT134	15971adc9d4c13260004a42ce762d37a	ATCCACTGCCATACGCCGGCCACGGACGCCTCCGGCGTAGTCAAGGCGGTCATGGACGAGCTTTTTGACGAATTCACCCACATGCGTATGCCGGCCCAGGTGCGCATTTCCCTGGCCTGCTGCCTGAACATGTGCGGGGCCGTCCATTGCTCGGACATCGCCATCCTGGGCTATCACCGTAAGCCGCCCATGATCGACTATGAGGTGATCGACAAGGTCTGCGAGATCCCCTTGGCCATCGCCGCCTGTCCGACGGCGGCCATTAAGCCCAAAAAAGTGGAATACGAAGGGGAGACCCGTCAGGCCGTGGAAGTGAATGTAGAACGGTGC	IHCHTPATDASGVVKAVMDELFDEFTHMRMPAQVRISLACCLNMCGAVHCSDIAILGYHRKPPMIDYEVIDKVCEIPLAIAACPTAAIKPKKVEYEGETRQAVEVNVERC	5	0	0	0	0	0	0	0	0	0	0	0	0	0	0	0	0	0	0	0	0	0	0	0	0	0	0	0	0	0	0	0	0	0	0	0.00356379
KamHT135	2414c83dd1ed231316ca30dd123fc742	ATTCACTGCCACACCCCGGCCATCGACGCCTCCGGTGTCGTCAAGGCCGTCATGGACGATCTGTTTGATTATTTCGGCTCCCACAAGCTGCCGGCCCAGGTGCGCATCTCCCTGGCCTGCTGCCTGAACATGTGCGGCGCCGTGCACTGCTCCGACATCGCCATCTGCGGCGTGCATCGCACCCCGCCCAAGGTCCGGCACGATGTCCTGCGGCACCTGTGTGAAATCCCCACCACCATCGGTTCTTGCCCCACCGGCGCCATCCGGCCGCATCCTGACAAGAATCTGAAATCGGTGACCGTGAATGAAGAACGCTGC	IHCHTPAIDASGVVKAVMDDLFDYFGSHKLPAQVRISLACCLNMCGAVHCSDIAICGVHRTPPKVRHDVLRHLCEIPTTIGSCPTGAIRPHPDKNLKSVTVNEERC	4	0	0	0	0	0	0	0	0	0	0.000316731	0	0	0	0	0	0	0	0	0	0	0	0	0	0	0	0	0	0	0	0	0	0	0	0	0
KamHT136	348640ed2a67d48ff0137a1c3cfdc78e	GTCCACTGCCACAGCGCAGCAACCGACGCTTCAGGCCTCGTGAAAGCCGTCATGGATAGCGTCTACGATCACTTTACCGACACAAAGCTGCCCAATCATCTGCGGATCGCAGTTGGCTGCTGCATTAACATGTGCGGCGCTGTCCATTGCTCCGATATCGCCATCGTAGGCGTTCACACCAGGGCTCCGAAACCGGACCACGACCGTGTCGCCGCCCAGTGTGAGATACCGACCACAATCCGGTCCTGCCCGACCGGCGCTATCAGGCGTCATCCTGATGCCAACGTGAAGAGTGTTGTTGTTAGGGAAGACCTGTGC	VHCHSAATDASGLVKAVMDSVYDHFTDTKLPNHLRIAVGCCINMCGAVHCSDIAIVGVHTRAPKPDHDRVAAQCEIPTTIRSCPTGAIRRHPDANVKSVVVREDLC	4	0	0	0	0	0	0	0	0	0	0.000316731	0	0	0	0	0	0	0	0	0	0	0	0	0	0	0	0	0	0	0	0	0	0	0	0	0
KamHT137	a83603e7f6c0fc15b848e8ea854d08a7	ATCCACTGTCATACACCTGCAACGGATGCTTCAGGTGTAGTTAAGGCAATTATGGATGAGCTTTTTGAGTATTTTGGATCGCATAAACTCCCAGCTCAGGTAAGAATTTCTCTTGCCTGTTGTTTGAATATGTGTGGTGCTGTTCACTGTTCAGATATTGCAGTGGTTGGTATTCATAGAAAACCTCCTCTTGTTGAAGATGAAAGACTTGATAAGGTTTGTGAAATTCCTCTTGTGATTGCAGCTTGTCCTCTTGGTGCAATTAAACCTGCTACAGTTGAGATAGATGGTGAAAAAAGAAAGACCGTTAGGGTTAATGTTGACAGATGT	IHCHTPATDASGVVKAIMDELFEYFGSHKLPAQVRISLACCLNMCGAVHCSDIAVVGIHRKPPLVEDERLDKVCEIPLVIAACPLGAIKPATVEIDGEKRKTVRVNVDRC	4	0	0	0	0	0	0	0	0	0	0	0	0	0	1	0	0	0	0	0	0	0	0	0	0	0	0	0	0	0	0	0	0	0	0	0
KamHT138	9ac6764945a8fd923401808e3a0f44c4	ATCCACTGCCACACGCCCGCCACCGACGCGTCCGGCATCGTCAAAGCAGTGATGGATGATCTGTTCGAGTATTTCAGCGAATGGAAGTTGCCCGCCTACTGCCGGGTGAGCCTGGCGTGCTGCCTGAACATGTGCGGCGCGGTGCACTGCTCCGACGTGGCGATCCTGGGCATCCACCGCAAGCCGCCCGCGATCAACCATGACCTGGTGCGCGCCAAGTGTGAGATCCCGAACGTGATCGCGGCGTGTCCCACCGGCGCCATTCGGCCAGACCCCAAGACCAAGTCGCTGATCGTGAATGAAGACAAGTGC	IHCHTPATDASGIVKAVMDDLFEYFSEWKLPAYCRVSLACCLNMCGAVHCSDVAILGIHRKPPAINHDLVRAKCEIPNVIAACPTGAIRPDPKTKSLIVNEDKC	3	0	0	0	0	0	0	0	0	0	0.000237548	0	0	0	0	0	0	0	0	0	0	0	0	0	0	0	0	0	0	0	0	0	0	0	0	0
KamHT139	e219ed57f1e39f81c3aee62f6650cbd0	GTTCACTGCCACAGTGCTGCAACAGACGCATCAGGACTTGTAAAAGCGATTATGGATGGAGTGTATGACCATTTCACAAATGCGAAGCTGCCGAATCACCTCCGGATAGCCGTAGCATGTTGTATTAATATGTGCGGCGCTGTCCATTGCTCTGACATTGCAATTGTCGGTGTTCATACCAAACCTCCAAAACCTGATCATGAGCGCGTCGCGGCGCAGTGTGAGATCCCTACTACGATCCAATCCTGCCCAACCGGCGCCATCAGACGCCATCCTGACGCCAACATTAAGAGTGTAGCTGTCAGGGAAGACCTGTGC	VHCHSAATDASGLVKAIMDGVYDHFTNAKLPNHLRIAVACCINMCGAVHCSDIAIVGVHTKPPKPDHERVAAQCEIPTTIQSCPTGAIRRHPDANIKSVAVREDLC	3	0	0	0	0	0	0	0	0	0	0.000237548	0	0	0	0	0	0	0	0	0	0	0	0	0	0	0	0	0	0	0	0	0	0	0	0	0
KamHT142	5209dc5ea7a0ec97cf906c357c8c27fb	TGAAAGCAGTGATGGATGGCATCTATGACTATTTTGGCAGCATGACGCTGCCCGCTCCGGTGCGTGTTTCTTTGGCCTGCTGCCTCAACATGTGCGGCGCAGTCCATTGCTCGGATATCGCCATCTTAGGCATTCACAGAAAGCCCCCTATGATCGACCATGAGTGGATTGACAAGCTGTGCGAACTCCCCCTGGCCATCGCCGCGTGCCCAACCGGCGCGATCAAGCCGGCAAAAACGGCTTCAGGATTGAAAACGCTGGAAGTCAACGCGGATCGCTGC	KAVMDGIYDYFGSMTLPAPVRVSLACCLNMCGAVHCSDIAILGIHRKPPMIDHEWIDKLCELPLAIAACPTGAIKPAKTASGLKTLEVNADRC	2	0	0	0	0	0	0	0	0	0	0.000158366	0	0	0	0	0	0	0	0	0	0	0	0	0	0	0	0	0	0	0	0	0	0	0	0	0
KamHT143	c7476c1138ff65054752700fbc114b4a	ATCCACTGCCACACCCCGGCTATCGACGCCTCCGGCGTGGTTAAATCCGTCATGGACGATATATTCGAATATTTCGGCTCCCATAAGCTGCCGGCCCAGGTCCGCATCTCCCTGGCCTGCTGCCTGAACATGTGCGGCGCCGTGCACTGCTCCGATATCGCCATCTGCGGCGTGCACCGCACTCCGCCCAAAACCAGGCACGACGTCCTGCGCCACCTGTGCGAAATCCCCACCACCATTGCTTCTTGTCCCACCGGCGCCATCCGGCCGCATCCCGACAAGAACCTGAAGTCCGTGACCGTCAACGAAGAACGGTGC	IHCHTPAIDASGVVKSVMDDIFEYFGSHKLPAQVRISLACCLNMCGAVHCSDIAICGVHRTPPKTRHDVLRHLCEIPTTIASCPTGAIRPHPDKNLKSVTVNEERC	2	0	0	0	0	0	0	0	0	0	0.000158366	0	0	0	0	0	0	0	0	0	0	0	0	0	0	0	0	0	0	0	0	0	0	0	0	0
					9	0	16	0	0	0	0	0	9470	12629	0	0	0	4	14577	8689	15	0	18	19799	18804	20875	14371	154	134	15577	26493	17368	25514	5498	4231	17184	12821	910	1403

## Sheet: graph
Number	Phylogeny		HS24repl1	HS24repl2	HS24	HS42repl1	HS42repl2	HS42	HS49repl1	HS49repl2	HS49	HS50repl1	HS50repl2	HS50	HS58repl1	HS58repl2	HS58	HS60repl1	HS60repl11	HS60repl2	HS60repl21	HS60	HS62repl1	HS62repl2	HS62	HS63repl1	HS63repl2	HS63	HS66repl1	HS66repl2	HS66
KamHT98	Aigarchaeota related	58	0	0	0	0	0	0	0	0	0	19	10	29	0	0	0	0	0	0	0	0	0	0	0	0	0	0	0	0	0
KamHT1	Caldimicrobium related	77820	0	0	0	0	0	0	9104	8861	17965	5087	3532	8619	0	0	0	0	157	0	154	311	0	0	0	6789	5226	12015	0	0	0
KamHT2	Caldimicrobium related	69162	0	0	0	440	260	700	0	0	0	0	0	0	0	0	0	6358	10247	7008	9848	33461	249	171	420	0	0	0	0	0	0
KamHT3	Caldimicrobium related	53642	0	0	0	0	0	0	6431	5970	12401	1292	919	2211	0	0	0	1585	2067	1784	1962	7398	56	0	56	2750	2005	4755	0	0	0
KamHT7	Caldimicrobium related	17850	0	0	0	3927	2438	6365	0	0	0	362	260	622	0	0	0	0	0	0	0	0	1070	868	1938	0	0	0	0	0	0
KamHT8	Caldimicrobium related	16618	0	0	0	1382	828	2210	1232	1208	2440	0	0	0	0	0	0	616	701	670	677	2664	427	377	804	100	91	191	0	0	0
KamHT9	Caldimicrobium related	15938	0	0	0	2845	1777	4622	0	0	0	0	0	0	0	0	0	84	113	82	95	374	1671	1293	2964	0	0	0	0	18	18
KamHT10	Caldimicrobium related	12342	0	0	0	0	0	0	1009	975	1984	2478	1709	4187	0	0	0	0	0	0	0	0	0	0	0	0	0	0	0	0	0
KamHT11	Caldimicrobium related	10166	0	0	0	3244	1839	5083	0	0	0	0	0	0	0	0	0	0	0	0	0	0	0	0	0	0	0	0	0	0	0
KamHT14	Caldimicrobium related	5890	0	0	0	0	0	0	557	482	1039	1107	799	1906	0	0	0	0	0	0	0	0	0	0	0	0	0	0	0	0	0
KamHT19	Caldimicrobium related	3490	0	0	0	0	0	0	13	11	24	0	0	0	0	0	0	227	256	259	268	1010	0	0	0	422	289	711	0	0	0
KamHT21	Caldimicrobium related	3380	0	0	0	0	0	0	107	100	207	110	62	172	0	0	0	0	18	0	14	32	0	0	0	687	592	1279	0	0	0
KamHT22	Caldimicrobium related	3370	0	0	0	105	58	163	0	0	0	0	0	0	0	0	0	0	0	0	0	0	860	662	1522	0	0	0	0	0	0
KamHT23	Caldimicrobium related	3352	0	0	0	1042	634	1676	0	0	0	0	0	0	0	0	0	0	0	0	0	0	0	0	0	0	0	0	0	0	0
KamHT25	Caldimicrobium related	2984	0	0	0	0	0	0	0	0	0	0	0	0	0	0	0	0	0	0	0	0	0	0	0	810	682	1492	0	0	0
KamHT26	Caldimicrobium related	2940	0	0	0	0	0	0	0	0	0	0	0	0	0	0	0	0	0	0	0	0	827	643	1470	0	0	0	0	0	0
KamHT28	Caldimicrobium related	2456	0	0	0	769	459	1228	0	0	0	0	0	0	0	0	0	0	0	0	0	0	0	0	0	0	0	0	0	0	0
KamHT36	Caldimicrobium related	1600	0	0	0	529	271	800	0	0	0	0	0	0	0	0	0	0	0	0	0	0	0	0	0	0	0	0	0	0	0
KamHT45	Caldimicrobium related	984	0	0	0	0	0	0	0	0	0	0	0	0	0	0	0	0	0	0	0	0	0	0	0	287	205	492	0	0	0
KamHT46	Caldimicrobium related	920	0	0	0	0	0	0	0	0	0	0	0	0	0	0	0	0	0	0	0	0	243	217	460	0	0	0	0	0	0
KamHT47	Caldimicrobium related	874	0	0	0	0	0	0	0	0	0	0	0	0	0	0	0	92	133	92	120	437	0	0	0	0	0	0	0	0	0
KamHT50	Caldimicrobium related	752	0	0	0	195	125	320	0	0	0	0	0	0	0	0	0	0	0	0	0	0	56	0	56	0	0	0	0	0	0
KamHT58	Caldimicrobium related	566	0	0	0	0	0	0	0	0	0	0	0	0	149	134	283	0	0	0	0	0	0	0	0	0	0	0	0	0	0
KamHT63	Caldimicrobium related	454	0	0	0	0	0	0	0	0	0	0	0	0	0	0	0	0	0	0	0	0	0	0	0	139	88	227	0	0	0
KamHT66	Caldimicrobium related	432	0	0	0	0	0	0	0	0	0	0	0	0	0	0	0	70	72	0	74	216	0	0	0	0	0	0	0	0	0
KamHT78	Caldimicrobium related	242	0	0	0	0	0	0	0	0	0	0	0	0	0	0	0	0	60	0	61	121	0	0	0	0	0	0	0	0	0
KamHT79	Caldimicrobium related	198	0	0	0	99	0	99	0	0	0	0	0	0	0	0	0	0	0	0	0	0	0	0	0	0	0	0	0	0	0
KamHT91	Caldimicrobium related	92	0	46	46	0	0	0	0	0	0	0	0	0	0	0	0	0	0	0	0	0	0	0	0	0	0	0	0	0	0
KamHT116	Caldimicrobium related	26	0	0	0	0	0	0	0	0	0	0	0	0	0	0	0	0	0	0	0	0	0	0	0	13	0	13	0	0	0
KamHT137	Caldimicrobium related	0	0	0	0	0	0	0	0	0	0	0	0	0	0	0	0	0	0	0	0	0	0	0	0	0	0	0	0	0	0
KamHT96	Desulfatirhabdium related	62	15	16	31	0	0	0	0	0	0	0	0	0	0	0	0	0	0	0	0	0	0	0	0	0	0	0	0	0	0
KamHT76	Desulfobacca acetoxdians lineage related	197	0	58	58	0	0	0	0	0	0	0	0	0	0	0	0	0	0	0	0	0	0	0	0	0	0	0	34	47	81
KamHT83	Desulfobacca acetoxdians lineage related	154	0	67	67	0	0	0	0	0	0	10	0	10	0	0	0	0	0	0	0	0	0	0	0	0	0	0	0	0	0
KamHT95	Desulfobacca acetoxdians lineage related	68	0	34	34	0	0	0	0	0	0	0	0	0	0	0	0	0	0	0	0	0	0	0	0	0	0	0	0	0	0
KamHT99	Desulfobacca acetoxdians lineage related	54	0	27	27	0	0	0	0	0	0	0	0	0	0	0	0	0	0	0	0	0	0	0	0	0	0	0	0	0	0
KamHT114	Desulfobacca acetoxdians lineage related	28	0	14	14	0	0	0	0	0	0	0	0	0	0	0	0	0	0	0	0	0	0	0	0	0	0	0	0	0	0
KamHT115	Desulfobacca acetoxdians lineage related	14	0	0	0	0	0	0	0	0	0	0	0	0	0	0	0	0	0	0	0	0	0	0	0	0	0	0	0	14	14
KamHT121	Desulfobacca acetoxdians lineage related	22	0	11	11	0	0	0	0	0	0	0	0	0	0	0	0	0	0	0	0	0	0	0	0	0	0	0	0	0	0
KamHT135	Desulfobacca acetoxdians lineage related	8	0	4	4	0	0	0	0	0	0	0	0	0	0	0	0	0	0	0	0	0	0	0	0	0	0	0	0	0	0
KamHT143	Desulfobacca acetoxdians lineage related	4	0	2	2	0	0	0	0	0	0	0	0	0	0	0	0	0	0	0	0	0	0	0	0	0	0	0	0	0	0
KamHT119	Desulfomonile tiedjei lineage related	24	0	12	12	0	0	0	0	0	0	0	0	0	0	0	0	0	0	0	0	0	0	0	0	0	0	0	0	0	0
KamHT125	Desulfomonile tiedjei lineage related	20	0	10	10	0	0	0	0	0	0	0	0	0	0	0	0	0	0	0	0	0	0	0	0	0	0	0	0	0	0
KamHT142	Desulfomonile tiedjei lineage related	4	0	2	2	0	0	0	0	0	0	0	0	0	0	0	0	0	0	0	0	0	0	0	0	0	0	0	0	0	0
KamHT49	Desulfosoma related	776	128	250	378	0	0	0	0	0	0	0	0	0	0	0	0	0	0	0	0	0	0	0	0	0	10	10	0	0	0
KamHT85	Desulfovirga related	140	27	43	70	0	0	0	0	0	0	0	0	0	0	0	0	0	0	0	0	0	0	0	0	0	0	0	0	0	0
KamHT118	Desulfurispora related	13	0	0	0	0	0	0	0	0	0	0	0	0	0	0	0	0	0	0	0	0	0	0	0	0	0	0	0	13	13
KamHT123	Desulfurispora related	20	10	0	10	0	0	0	0	0	0	0	0	0	0	0	0	0	0	0	0	0	0	0	0	0	0	0	0	0	0
KamHT128	Desulfurispora related	12	0	6	6	0	0	0	0	0	0	0	0	0	0	0	0	0	0	0	0	0	0	0	0	0	0	0	0	0	0
KamHT24	Dissulfurispira related	3006	728	775	1503	0	0	0	0	0	0	0	0	0	0	0	0	0	0	0	0	0	0	0	0	0	0	0	0	0	0
KamHT30	Dissulfurispira related	1876	402	457	859	0	0	0	0	0	0	0	0	0	0	0	0	0	0	0	0	0	0	0	0	0	0	0	66	92	158
KamHT37	Dissulfurispira related	1592	349	447	796	0	0	0	0	0	0	0	0	0	0	0	0	0	0	0	0	0	0	0	0	0	0	0	0	0	0
KamHT41	Dissulfurispira related	1308	355	299	654	0	0	0	0	0	0	0	0	0	0	0	0	0	0	0	0	0	0	0	0	0	0	0	0	0	0
KamHT71	Dissulfurispira related	166	0	0	0	0	0	0	0	0	0	0	0	0	0	0	0	0	0	0	0	0	0	0	0	0	0	0	79	87	166
KamHT75	Dissulfurispira related	140	0	0	0	0	0	0	0	0	0	0	0	0	0	0	0	0	0	0	0	0	0	0	0	0	0	0	54	86	140
KamHT80	Dissulfurispira related	194	0	97	97	0	0	0	0	0	0	0	0	0	0	0	0	0	0	0	0	0	0	0	0	0	0	0	0	0	0
KamHT82	Dissulfurispira related	174	0	87	87	0	0	0	0	0	0	0	0	0	0	0	0	0	0	0	0	0	0	0	0	0	0	0	0	0	0
KamHT88	Dissulfurispira related	61	0	0	0	0	0	0	0	0	0	0	0	0	0	0	0	0	0	0	0	0	0	0	0	0	0	0	0	61	61
KamHT105	Dissulfurispira related	46	0	23	23	0	0	0	0	0	0	0	0	0	0	0	0	0	0	0	0	0	0	0	0	0	0	0	0	0	0
KamHT16	Environmental supercluster 1 related	4376	31	24	55	0	0	0	1004	887	1891	0	0	0	0	0	0	0	0	8	0	8	0	0	0	125	109	234	0	0	0
KamHT44	Environmental supercluster 1 related	1068	0	0	0	0	0	0	44	49	93	229	121	350	0	0	0	0	0	0	0	0	0	0	0	53	38	91	0	0	0
KamHT53	Environmental supercluster 1 related	666	0	0	0	0	0	0	167	133	300	33	0	33	0	0	0	0	0	0	0	0	0	0	0	0	0	0	0	0	0
KamHT55	Environmental supercluster 1 related	307	0	0	0	0	0	0	0	0	0	0	0	0	0	0	0	0	0	0	0	0	0	0	0	0	0	0	127	180	307
KamHT59	Environmental supercluster 1 related	534	84	183	267	0	0	0	0	0	0	0	0	0	0	0	0	0	0	0	0	0	0	0	0	0	0	0	0	0	0
KamHT73	Environmental supercluster 1 related	312	0	0	0	0	0	0	0	0	0	0	0	0	0	0	0	0	9	0	0	9	0	0	0	147	0	147	0	0	0
KamHT84	Environmental supercluster 1 related	74	0	0	0	0	0	0	0	0	0	0	0	0	0	0	0	0	0	0	0	0	0	0	0	0	0	0	35	39	74
KamHT87	Environmental supercluster 1 related	122	0	0	0	0	0	0	0	0	0	0	0	0	0	0	0	0	0	0	0	0	0	0	0	61	0	61	0	0	0
KamHT89	Environmental supercluster 1 related	110	0	55	55	0	0	0	0	0	0	0	0	0	0	0	0	0	0	0	0	0	0	0	0	0	0	0	0	0	0
KamHT92	Environmental supercluster 1 related	92	0	38	38	0	0	0	0	0	0	0	0	0	0	0	0	0	0	0	8	8	0	0	0	0	0	0	0	0	0
KamHT103	Environmental supercluster 1 related	24	0	0	0	0	0	0	0	0	0	0	0	0	0	0	0	0	0	0	0	0	0	0	0	0	0	0	0	24	24
KamHT109	Environmental supercluster 1 related	20	0	0	0	0	0	0	0	0	0	0	0	0	0	0	0	0	0	0	0	0	0	0	0	0	0	0	20	0	20
KamHT133	Environmental supercluster 1 related	5	0	0	0	0	0	0	0	0	0	0	0	0	0	0	0	0	0	0	0	0	0	0	0	0	0	0	0	5	5
KamHT17	Uncultured family-level lineage 11 related	3852	802	961	1763	0	0	0	0	0	0	0	0	0	0	0	0	0	0	0	0	0	0	0	0	0	0	0	144	182	326
KamHT42	Uncultured family-level lineage 11 related	747	50	48	98	0	0	0	0	0	0	0	0	0	0	0	0	0	0	0	0	0	0	0	0	0	0	0	228	323	551
KamHT51	Uncultured family-level lineage 11 related	724	118	244	362	0	0	0	0	0	0	0	0	0	0	0	0	0	0	0	0	0	0	0	0	0	0	0	0	0	0
KamHT52	Uncultured family-level lineage 11 related	720	176	184	360	0	0	0	0	0	0	0	0	0	0	0	0	0	0	0	0	0	0	0	0	0	0	0	0	0	0
KamHT40	Korarchaeota related	1318	0	0	0	0	0	0	0	0	0	134	83	217	0	0	0	71	147	89	135	442	0	0	0	0	0	0	0	0	0
KamHT43	Korarchaeota related	1144	0	0	0	0	0	0	0	0	0	38	33	71	0	0	0	123	116	152	98	489	12	0	12	0	0	0	0	0	0
KamHT54	Korarchaeota related	616	0	0	0	0	0	0	0	0	0	0	0	0	0	0	0	0	156	0	152	308	0	0	0	0	0	0	0	0	0
KamHT108	Korarchaeota related	40	0	0	0	0	0	0	0	0	0	0	0	0	0	0	0	0	9	0	11	20	0	0	0	0	0	0	0	0	0
KamHT110	Syntrophobacter related	38	0	19	19	0	0	0	0	0	0	0	0	0	0	0	0	0	0	0	0	0	0	0	0	0	0	0	0	0	0
KamHT97	Thermanaeromonas related	60	0	0	0	0	0	0	0	0	0	0	0	0	0	0	0	0	11	0	19	30	0	0	0	0	0	0	0	0	0
KamHT5	Thermodesulfobacterium related	31260	0	0	0	0	0	0	0	0	0	1623	1189	2812	0	0	0	2221	3823	2528	3717	12289	0	0	0	311	218	529	0	0	0
KamHT6	Thermodesulfobacterium related	20378	0	0	0	0	0	0	0	0	0	356	248	604	0	0	0	1715	2963	1873	2807	9358	21	0	21	120	86	206	0	0	0
KamHT12	Thermodesulfobacterium related	9354	39	48	87	0	0	0	111	99	210	2321	1670	3991	0	0	0	0	210	0	179	389	0	0	0	0	0	0	0	0	0
KamHT15	Thermodesulfobacterium related	5630	0	0	0	0	0	0	0	0	0	0	0	0	0	0	0	527	857	591	840	2815	0	0	0	0	0	0	0	0	0
KamHT18	Thermodesulfobacterium related	3750	0	0	0	0	0	0	0	0	0	1073	802	1875	0	0	0	0	0	0	0	0	0	0	0	0	0	0	0	0	0
KamHT29	Thermodesulfobacterium related	2344	0	0	0	0	0	0	0	0	0	4	1	5	0	0	0	197	382	211	377	1167	0	0	0	0	0	0	0	0	0
KamHT32	Thermodesulfobacterium related	1894	0	0	0	0	0	0	0	0	0	556	391	947	0	0	0	0	0	0	0	0	0	0	0	0	0	0	0	0	0
KamHT39	Thermodesulfobacterium related	1472	0	0	0	0	0	0	0	0	0	112	77	189	0	0	0	117	154	138	138	547	0	0	0	0	0	0	0	0	0
KamHT72	Thermodesulfobacterium related	312	0	0	0	0	0	0	0	0	0	156	0	156	0	0	0	0	0	0	0	0	0	0	0	0	0	0	0	0	0
KamHT93	Thermodesulfobium related	60	0	0	0	0	0	0	8	0	8	6	0	6	5	0	5	3	0	8	0	11	0	0	0	0	0	0	0	0	0
KamHT13	Thermodesulfovibrio related	7244	0	0	0	0	0	0	0	0	0	0	0	0	0	0	0	570	1187	656	1209	3622	0	0	0	0	0	0	0	0	0
KamHT20	Thermodesulfovibrio related	3406	324	316	640	0	0	0	6	9	15	619	420	1039	0	0	0	0	9	0	0	9	0	0	0	0	0	0	0	0	0
KamHT27	Thermodesulfovibrio related	2696	0	0	0	0	0	0	0	8	8	424	292	716	0	0	0	41	63	43	69	216	0	0	0	221	187	408	0	0	0
KamHT31	Thermodesulfovibrio related	1916	446	512	958	0	0	0	0	0	0	0	0	0	0	0	0	0	0	0	0	0	0	0	0	0	0	0	0	0	0
KamHT34	Thermodesulfovibrio related	1702	0	0	0	0	0	0	0	0	0	0	0	0	0	0	0	0	0	0	0	0	0	0	0	484	367	851	0	0	0
KamHT38	Thermodesulfovibrio related	1524	326	436	762	0	0	0	0	0	0	0	0	0	0	0	0	0	0	0	0	0	0	0	0	0	0	0	0	0	0
KamHT56	Thermodesulfovibrio related	578	144	145	289	0	0	0	0	0	0	0	0	0	0	0	0	0	0	0	0	0	0	0	0	0	0	0	0	0	0
KamHT57	Thermodesulfovibrio related	570	0	0	0	0	0	0	0	0	0	0	0	0	0	0	0	60	84	53	88	285	0	0	0	0	0	0	0	0	0
KamHT60	Thermodesulfovibrio related	484	91	93	184	0	0	0	6	0	6	32	20	52	0	0	0	0	0	0	0	0	0	0	0	0	0	0	0	0	0
KamHT33	Unclassified Desulfobacterota related	1770	422	463	885	0	0	0	0	0	0	0	0	0	0	0	0	0	0	0	0	0	0	0	0	0	0	0	0	0	0
KamHT35	Unclassified Desulfobacterota related	1630	306	426	732	0	0	0	0	0	0	22	22	44	0	0	0	0	0	0	0	0	0	0	0	22	17	39	0	0	0
KamHT113	Unclassified Desulfobacterota related	16	0	0	0	0	0	0	0	0	0	0	0	0	0	0	0	0	0	0	0	0	0	0	0	0	0	0	0	16	16
KamHT130	Unclassified Desulfobacterota related	10	0	5	5	0	0	0	0	0	0	0	0	0	0	0	0	0	0	0	0	0	0	0	0	0	0	0	0	0	0
KamHT131	Unclassified Desulfobacterota related	10	0	5	5	0	0	0	0	0	0	0	0	0	0	0	0	0	0	0	0	0	0	0	0	0	0	0	0	0	0
KamHT136	Unclassified Desulfobacterota related	8	0	4	4	0	0	0	0	0	0	0	0	0	0	0	0	0	0	0	0	0	0	0	0	0	0	0	0	0	0
KamHT139	Unclassified Desulfobacterota related	6	0	3	3	0	0	0	0	0	0	0	0	0	0	0	0	0	0	0	0	0	0	0	0	0	0	0	0	0	0
KamHT68	Unclassified reductive bacterial type DsrB	360	63	111	174	0	0	0	0	0	0	0	0	0	0	0	0	0	0	0	0	0	0	0	0	0	0	0	0	12	12
KamHT69	Unclassified reductive bacterial type DsrB	370	60	125	185	0	0	0	0	0	0	0	0	0	0	0	0	0	0	0	0	0	0	0	0	0	0	0	0	0	0
KamHT94	Unclassified reductive bacterial type DsrB	70	0	35	35	0	0	0	0	0	0	0	0	0	0	0	0	0	0	0	0	0	0	0	0	0	0	0	0	0	0
KamHT101	Unclassified reductive bacterial type DsrB	52	0	0	0	0	0	0	0	0	0	0	0	0	0	0	0	0	0	0	0	0	0	0	0	17	9	26	0	0	0
KamHT124	Unclassified reductive bacterial type DsrB	18	4	4	8	0	0	0	0	0	0	0	0	0	0	0	0	0	0	0	0	0	0	0	0	0	0	0	0	2	2
KamHT134	Unclassified reductive bacterial type DsrB	5	0	0	0	0	0	0	0	0	0	0	0	0	0	0	0	0	0	0	0	0	0	0	0	0	0	0	0	5	5
KamHT111	Thermosinus related	32	0	16	16	0	0	0	0	0	0	0	0	0	0	0	0	0	0	0	0	0	0	0	0	0	0	0	0	0	0
KamHT122	Thermosinus related	22	0	11	11	0	0	0	0	0	0	0	0	0	0	0	0	0	0	0	0	0	0	0	0	0	0	0	0	0	0
KamHT4	Thermodesulforhabdus related	51569	3686	4958	8644	0	0	0	0	12	12	2625	1689	4314	0	0	0	881	2462	1106	2349	6798	6	0	6	3434	2493	5927	62	105	167
KamHT48	Thermodesulforhabdus related	798	54	68	122	0	0	0	0	0	0	47	22	69	0	0	0	19	27	17	45	108	0	0	0	63	37	100	0	0	0
KamHT100	Unclassified Thermodesulfobacteria related	54	0	0	0	0	0	0	0	0	0	0	0	0	0	0	0	0	0	0	0	0	0	0	0	27	0	27	0	0	0
KamHT62	Uncultured family-level lineage 1 related	478	24	41	65	0	0	0	0	0	0	0	0	0	0	0	0	0	0	0	0	0	0	0	0	102	72	174	0	0	0
KamHT74	Uncultured family-level lineage 13 related	153	0	0	0	0	0	0	0	0	0	0	0	0	0	0	0	0	0	0	0	0	0	0	0	0	0	0	61	92	153
KamHT81	Uncultured family-level lineage 5 related	192	34	62	96	0	0	0	0	0	0	0	0	0	0	0	0	0	0	0	0	0	0	0	0	0	0	0	0	0	0
KamHT86	Uncultured family-level lineage 5 related	122	61	0	61	0	0	0	0	0	0	0	0	0	0	0	0	0	0	0	0	0	0	0	0	0	0	0	0	0	0
KamHT104	Uncultured family-level lineage 5 related	46	0	23	23	0	0	0	0	0	0	0	0	0	0	0	0	0	0	0	0	0	0	0	0	0	0	0	0	0	0
KamHT107	Uncultured family-level lineage 5 related	42	0	21	21	0	0	0	0	0	0	0	0	0	0	0	0	0	0	0	0	0	0	0	0	0	0	0	0	0	0
KamHT138	Uncultured family-level lineage 5 related	6	0	3	3	0	0	0	0	0	0	0	0	0	0	0	0	0	0	0	0	0	0	0	0	0	0	0	0	0	0
KamHT61	Uncultured family-level lineage 6 related	482	99	142	241	0	0	0	0	0	0	0	0	0	0	0	0	0	0	0	0	0	0	0	0	0	0	0	0	0	0
KamHT106	Uncultured family-level lineage 6 related	44	12	10	22	0	0	0	0	0	0	0	0	0	0	0	0	0	0	0	0	0	0	0	0	0	0	0	0	0	0

## Sheet: total
Phylogeny	HS24		HS42		HS49		HS50		HS58		HS60		HS62		HS63		HS66
Aigarchaeota	0	0	0	0	0	0	29	0.0822112	0	0	0	0	0	0	0	0	0	0
Korarchaeota	0	0	0	0	0	0	288	0.816442	0	0	1259	1.48201	12	0.123343	0	0	0	0
Caldimicrobium	46	0.208154	23266	100	36060	93.4124	17746	50.3076	283	98.2639	46024	54.1765	9690	99.5991	21175	70.5716	18	0.775194
Thermodesulfobacterium	87	0.393683	0	0	210	0.543999	10579	29.9901	0	0	26565	31.2706	21	0.21585	735	2.44959	9	0.387597
Unclassified Thermodesulfobacteria	0	0	0	0	0	0	0	0	0	0	0	0	0	0	27	0.089985	0	0
Desulfatirhabdium	31	0.140278	0	0	0	0	0	0	0	0	0	0	0	0	0	0	0	0
Desulfobacca	217	0.981945	0	0	0	0	10	0.0283487	0	0	0	0	0	0	0	0	95	4.0913
Desulfomonile	24	0.108602	0	0	0	0	0	0	0	0	0	0	0	0	0	0	0	0
Desulfosoma	378	1.71048	0	0	0	0	0	0	0	0	0	0	0	0	10	0.0333278	0	0
Desulfovirga	70	0.316756	0	0	0	0	0	0	0	0	0	0	0	0	0	0	0	0
Syntrophobacter	19	0.0859767	0	0	0	0	0	0	0	0	0	0	0	0	0	0	0	0
Thermodesulforhabdus	8766	39.667	0	0	12	0.0310857	4383	12.4252	0	0	6906	8.1293	6	0.0616713	6027	20.0867	167	7.19208
Unclassified Desulfobacterota	1634	7.394	0	0	0	0	44	0.124734	0	0	0	0	0	0	39	0.129978	16	0.689061
Thermodesulfobium	0	0	0	0	8	0.0207238	6	0.0170092	5	1.73611	11	0.0129485	0	0	0	0	0	0
Desulfurispora	16	0.0724015	0	0	0	0	0	0	0	0	0	0	0	0	0	0	13	0.559862
Thermanaeromonas	0	0	0	0	0	0	0	0	0	0	30	0.0353141	0	0	0	0	0	0
Thermosinus	27	0.122177	0	0	0	0	0	0	0	0	0	0	0	0	0	0	0	0
Dissulfurispira	4019	18.1863	0	0	0	0	0	0	0	0	0	0	0	0	0	0	525	22.6098
Thermodesulfovibrio	2833	12.8196	0	0	29	0.0751237	1807	5.12261	0	0	4132	4.86392	0	0	1259	4.19597	0	0
Uncultured family-level lineage 1	65	0.294131	0	0	0	0	0	0	0	0	0	0	0	0	174	0.579903	0	0
Uncultured family-level lineage 5	204	0.923119	0	0	0	0	0	0	0	0	0	0	0	0	0	0	0	0
Uncultured family-level lineage 6	263	1.1901	0	0	0	0	0	0	0	0	0	0	0	0	0	0	0	0
Uncultured family-level lineage 11	2583	11.6883	0	0	0	0	0	0	0	0	0	0	0	0	0	0	877	37.7692
Uncultured family-level lineage 13	0	0	0	0	0	0	0	0	0	0	0	0	0	0	0	0	153	6.58915
Environmental supercluster 1	415	1.87791	0	0	2284	5.91664	383	1.08575	0	0	25	0.0294284	0	0	533	1.77637	430	18.5185
Unclassified bacterial type DsrB	402	1.81909	0	0	0	0	0	0	0	0	0	0	0	0	26	0.0866522	19	0.81826
Sum	22099	100	23266	100	38603	100	35275	100	288	100	84952	100	9729	100	30005	100	2322	100
